# Supplementary material for: Extreme Hypoxic Conditions Induce Selective Molecular Responses and Metabolic Reset in Detached Apple Fruit
Source: Front Plant Sci. 2016 Feb 16;7:146. doi: 10.3389/fpls.2016.00146 (PMC4754620; doi:10.3389/fpls.2016.00146)
Supplement: Supplementary file 4 [file Table4.XLS]

## Sheet: seq_data
Cukrov et al. supplementary material. Table S4. RNAseq data of all considered comparations (see materials and methods). For each identified gene (column A) Arabidopsis ortolog (column B), short description of gene (column C), change (FC) of gene expression (expressed as Log2fold ratios), q and p values and RPKM values for each sample (A,B and C) in each considered comparison is given in the table.
GeneID	Arabidopsis	Description	FC_BvA	FC_CvA	FC_CvB	Qval_BvA	Qval_CvA	Qval_CvB	RPKM_A_BvA	RPKM_A_CvA	RPKM_B_BvA	RPKM_B_CvB	RPKM_C_CvA	RPKM_C_CvB
MDP0000821066	AT1G68765.1	Putative membrane lipoprotein	6.45976	-1.79769e+308	-1.79769e+308	0.262531	1	0.0746136	0.0776874	0.077069	6.83804	6.82884	0	0
MDP0000630439	AT1G18720.1	Protein of unknown function (DUF962)	3.73145	-1.79769e+308	-1.79769e+308	0.111889	1	0.0993551	0.138092	0.136993	1.83421	1.83174	0	0
MDP0000625459	AT3G57040.1	response regulator 9	1.79769e+308	0	-1.79769e+308	0.0484293	1	0.127816	0	0	1.86669	1.86418	0	0
MDP0000411919	AT3G09740.1	syntaxin of plants 71	1.79769e+308	0	-1.79769e+308	0.0911628	1	0.216036	0	0	3.63038	3.62549	0	0
MDP0000844941	AT5G37740.1	Calcium-dependent lipid-binding (CaLB domain) family protein	2.22576	-1.79769e+308	-1.79769e+308	0.296234	1	0.23349	0.376796	0.373797	1.76249	1.76012	0	0
MDP0000253428	AT3G21260.3	Glycolipid transfer protein (GLTP) family protein	-1.2478	-1.79769e+308	-1.79769e+308	0.352049	0.00157534	0.26819	3.04024	3.01604	1.28022	1.27849	0	0
MDP0000949591	AT5G40460.1		0.459412	-1.79769e+308	-1.79769e+308	0.819076	0.0855555	0.271849	2.05229	2.03595	2.82186	2.81806	0	0
MDP0000345448	AT3G63530.1	RING/U-box superfamily protein	0.0781497	-1.79769e+308	-1.79769e+308	0.97329	0.0667288	0.31155	12.2699	12.1723	12.9529	12.9355	0	0
MDP0000369882			1.34341	-1.79769e+308	-1.79769e+308	0.535987	0.218657	0.31155	29.1995	28.967	74.0937	73.994	0	0
MDP0000342305			1.79769e+308	0	-1.79769e+308	0.174421	1	0.361062	0	0	62.6494	62.5651	0	0
MDP0000341142			1.3503	-1.79769e+308	-1.79769e+308	0.604001	0.277328	0.403266	3.74984	3.71998	9.5608	9.54793	0	0
MDP0000351987			-0.0609642	-1.79769e+308	-1.79769e+308	0.982766	0.103922	0.415715	9.04765	8.97562	8.67329	8.66161	0	0
MDP0000310619			-0.433488	-1.79769e+308	-1.79769e+308	0.857219	0.071549	0.428249	3.21409	3.18851	2.37994	2.37673	0	0
MDP0000316083			1.79769e+308	0	-1.79769e+308	0.220308	1	0.435099	0	0	2.7002	2.69657	0	0
MDP0000392053	AT3G54140.1	peptide transporter 1	-0.0554603	-1.79769e+308	-1.79769e+308	0.985401	0.132483	0.462343	4.9757	4.93609	4.78805	4.7816	0	0
MDP0000785092	ATCG00670.1	plastid-encoded CLP P	1.71576	-1.79769e+308	-1.79769e+308	0.603229	1	0.489971	0.575189	0.57061	1.88932	1.88678	0	0
MDP0000369110			1.92868	-1.79769e+308	-1.79769e+308	0.586882	0.406632	0.504266	14.504	14.3885	55.2175	55.1432	0	0
MDP0000130200	AT1G31690.1	Copper amine oxidase family protein	1.79769e+308	0	-1.79769e+308	0.269915	1	0.504266	0	0	5.35297	5.34577	0	0
MDP0000623632	AT5G40460.1		-0.222505	-1.79769e+308	-1.79769e+308	0.942077	0.0769329	0.511221	2.16137	2.14417	1.85246	1.84997	0	0
MDP0000302677	AT5G10470.2	kinesin like protein for actin based chloroplast movement 1	0.250469	-1.79769e+308	-1.79769e+308	0.943759	0.21914	0.523202	2.26502	2.24698	2.69445	2.69082	0	0
MDP0000345880			1.79769e+308	0	-1.79769e+308	0.287687	1	0.527512	0	0	9.47131	9.45856	0	0
MDP0000339509	AT3G09920.1	phosphatidyl inositol monophosphate 5 kinase	1.59165	-1.79769e+308	-1.79769e+308	0.680779	0.406632	0.560593	1.26923	1.25912	3.82537	3.82022	0	0
MDP0000359579			-0.892077	-1.79769e+308	-1.79769e+308	0.753777	0.120086	0.56503	2.85937	2.83661	1.54074	1.53866	0	0
MDP0000119056			0.0655315	-1.79769e+308	-1.79769e+308	0.986419	0.232352	0.568878	1.76682	1.75276	1.84893	1.84644	0	0
MDP0000562983	AT1G19730.1	Thioredoxin superfamily protein	1.79769e+308	0	-1.79769e+308	0.320532	1	0.568878	0	0	20.1479	20.1208	0	0
MDP0000913813	AT4G00710.1	BR-signaling kinase 3	2.7985	-1.79769e+308	-1.79769e+308	0.585027	1	0.573043	0.203113	0.201496	1.41309	1.41118	0	0
MDP0000333834			3.71522	-1.79769e+308	-1.79769e+308	0.591322	0.562434	0.587158	2.92243	2.89916	38.3827	38.3311	0	0
MDP0000347747			-0.238724	-1.79769e+308	-1.79769e+308	0.951925	0.217673	0.594265	13.1172	13.0128	11.1167	11.1018	0	0
MDP0000147572	AT1G33500.1		-0.0292464	-1.79769e+308	-1.79769e+308	0.994778	0.244317	0.594265	3.64301	3.61401	3.5699	3.5651	0	0
MDP0000327556			1.79769e+308	0	-1.79769e+308	0.342538	1	0.594265	0	0	30.079	30.0385	0	0
MDP0000368184			1.79769e+308	0	-1.79769e+308	0.342538	1	0.594265	0	0	19.1867	19.1609	0	0
MDP0000254705	AT3G49780.1	phytosulfokine 4 precursor	0.569858	-1.79769e+308	-1.79769e+308	0.889272	0.327753	0.603922	1.08417	1.07554	1.60932	1.60716	0	0
MDP0000332986			3.69706	-1.79769e+308	-1.79769e+308	0.868675	1	0.607028	0.190942	0.189422	2.47643	2.4731	0	0
MDP0000352268			-0.82075	-1.79769e+308	-1.79769e+308	0.805344	0.161752	0.616128	2.73271	2.71096	1.54712	1.54504	0	0
MDP0000359961			0.217215	-1.79769e+308	-1.79769e+308	0.962411	0.303574	0.62073	15.5086	15.3852	18.0286	18.0043	0	0
MDP0000122824			1.79769e+308	0	-1.79769e+308	0.366561	1	0.62073	0	0	1.40199	1.4001	0	0
MDP0000674245	AT3G53710.1	ARF-GAP domain 6	1.79769e+308	0	-1.79769e+308	0.366722	1	0.620885	0	0	3.08804	3.08388	0	0
MDP0000357921			1.05804	-1.79769e+308	-1.79769e+308	0.813977	0.406632	0.62857	7.56419	7.50398	15.7494	15.7282	0	0
MDP0000351563			1.79769e+308	0	-1.79769e+308	0.373906	1	0.62857	0	0	30.1243	30.0838	0	0
MDP0000358391			3.34557	-1.79769e+308	-1.79769e+308	0.642116	1	0.62857	0.135522	0.134443	1.37761	1.37576	0	0
MDP0000140635	AT3G13275.1		0.299968	-1.79769e+308	-1.79769e+308	0.951925	0.343361	0.647229	1.73741	1.72358	2.13895	2.13607	0	0
MDP0000344865			1.586	-1.79769e+308	-1.79769e+308	0.756885	1	0.647229	0.488274	0.484387	1.46588	1.4639	0	0
MDP0000346449			1.79769e+308	0	-1.79769e+308	0.409379	1	0.667687	0	0	8.25143	8.24032	0	0
MDP0000356856			1.79769e+308	0	-1.79769e+308	0.409379	1	0.667687	0	0	7.65711	7.6468	0	0
MDP0000464600			1.40135	-1.79769e+308	-1.79769e+308	0.795346	1	0.667687	0.623379	0.618417	1.64665	1.64444	0	0
MDP0000898074			1.50385	-1.79769e+308	-1.79769e+308	0.803851	0.494731	0.694003	4.25776	4.22386	12.0749	12.0587	0	0
MDP0000346031			-0.993185	-1.79769e+308	-1.79769e+308	0.822276	0.249866	0.699721	12.8208	12.7187	6.44073	6.43206	0	0
MDP0000341026			-0.926348	-1.79769e+308	-1.79769e+308	0.837545	0.259384	0.699721	28.582	28.3545	15.0395	15.0193	0	0
MDP0000345372			-0.236922	-1.79769e+308	-1.79769e+308	0.9661	0.343361	0.699721	1.58841	1.57577	1.34785	1.34604	0	0
MDP0000343508			0.224474	-1.79769e+308	-1.79769e+308	0.969513	0.393205	0.699721	4.75745	4.71957	5.55837	5.55089	0	0
MDP0000343353			0.223609	-1.79769e+308	-1.79769e+308	0.969567	0.393205	0.699721	1.20677	1.19716	1.40908	1.40718	0	0
MDP0000361622			0.34499	-1.79769e+308	-1.79769e+308	0.954908	0.406632	0.699721	5.47191	5.42835	6.9501	6.94075	0	0
MDP0000324284			0.524069	-1.79769e+308	-1.79769e+308	0.930574	0.422084	0.699721	2.74503	2.72318	3.94737	3.94205	0	0
MDP0000366301			0.524069	-1.79769e+308	-1.79769e+308	0.930574	0.422084	0.699721	17.5284	17.3888	25.2059	25.172	0	0
MDP0000353395			2.63933	-1.79769e+308	-1.79769e+308	0.739235	0.562434	0.699721	0.892132	0.88503	5.55837	5.55089	0	0
MDP0000147160			1.79769e+308	0	-1.79769e+308	0.441006	1	0.699721	0	0	1.29038	1.28864	0	0
MDP0000240184			1.79769e+308	0	-1.79769e+308	0.441006	1	0.699721	0	0	1.40908	1.40718	0	0
MDP0000328687			1.79769e+308	0	-1.79769e+308	0.441006	1	0.699721	0	0	10.449	10.435	0	0
MDP0000332186			1.79769e+308	0	-1.79769e+308	0.441006	1	0.699721	0	0	6.44073	6.43206	0	0
MDP0000346118			1.79769e+308	0	-1.79769e+308	0.441006	1	0.699721	0	0	1.78307	1.78067	0	0
MDP0000350778			1.79769e+308	0	-1.79769e+308	0.441006	1	0.699721	0	0	3.26694	3.26254	0	0
MDP0000354561			1.79769e+308	0	-1.79769e+308	0.441006	1	0.699721	0	0	22.5872	22.5568	0	0
MDP0000354793			1.79769e+308	0	-1.79769e+308	0.441006	1	0.699721	0	0	1.61842	1.61624	0	0
MDP0000359080			1.79769e+308	0	-1.79769e+308	0.441006	1	0.699721	0	0	6.44073	6.43206	0	0
MDP0000567118	AT4G02630.1	Protein kinase superfamily protein	1.79769e+308	0	-1.79769e+308	0.441006	1	0.699721	0	0	2.07686	2.07407	0	0
MDP0000352124			2.63705	-1.79769e+308	-1.79769e+308	0.739435	1	0.699721	0.52518	0.520999	3.26694	3.26254	0	0
MDP0000731105	AT3G59540.1	Ribosomal L38e protein family	2.87287	-1.79769e+308	-1.79769e+308	0.758355	1	0.720974	0.176317	0.174914	1.29156	1.28983	0	0
MDP0000354087			2.08885	-1.79769e+308	-1.79769e+308	0.860358	0.602542	0.726136	1.78426	1.77006	7.59042	7.58021	0	0
MDP0000120841	AT2G34190.1	Xanthine/uracil permease family protein	-2.27647	-1.79769e+308	-1.79769e+308	0.594717	0.141144	0.733541	6.58683	6.5344	1.35954	1.35771	0	0
MDP0000345018			-1.62173	-1.79769e+308	-1.79769e+308	0.731779	0.226794	0.733541	6.46826	6.41677	2.10183	2.099	0	0
MDP0000410579			-1.31252	-1.79769e+308	-1.79769e+308	0.793185	0.268021	0.733541	3.21252	3.18695	1.29341	1.29167	0	0
MDP0000331149			-1.13126	-1.79769e+308	-1.79769e+308	0.826279	0.29134	0.733541	44.8597	44.5026	20.4792	20.4516	0	0
MDP0000347536			-0.616692	-1.79769e+308	-1.79769e+308	0.917724	0.353545	0.733541	31.4019	31.1519	20.4792	20.4516	0	0
MDP0000354796			-0.611811	-1.79769e+308	-1.79769e+308	0.918772	0.353545	0.733541	9.78337	9.70549	6.40199	6.39338	0	0
MDP0000358182			-0.383937	-1.79769e+308	-1.79769e+308	0.952783	0.378986	0.733541	3.98993	3.95817	3.05765	3.05354	0	0
MDP0000346891			-0.139664	-1.79769e+308	-1.79769e+308	0.983449	0.402306	0.733541	10.933	10.846	9.92423	9.91087	0	0
MDP0000357761			0.173456	-1.79769e+308	-1.79769e+308	0.979279	0.43181	0.733541	1.86372	1.84889	2.10183	2.099	0	0
MDP0000351118			1.17653	-1.79769e+308	-1.79769e+308	0.871518	0.50947	0.733541	1.91864	1.90337	4.33674	4.3309	0	0
MDP0000333032			1.17276	-1.79769e+308	-1.79769e+308	0.871909	0.50947	0.733541	0.743502	0.737583	1.67617	1.67391	0	0
MDP0000193007			1.79769e+308	0	-1.79769e+308	0.477478	1	0.733541	0	0	1.35954	1.35771	0	0
MDP0000329890			1.79769e+308	0	-1.79769e+308	0.477478	1	0.733541	0	0	5.44953	5.4422	0	0
MDP0000342743			1.79769e+308	0	-1.79769e+308	0.477478	1	0.733541	0	0	7.57956	7.56936	0	0
MDP0000352816			1.79769e+308	0	-1.79769e+308	0.477478	1	0.733541	0	0	9.92423	9.91087	0	0
MDP0000356678			1.79769e+308	0	-1.79769e+308	0.477478	1	0.733541	0	0	4.672	4.66571	0	0
MDP0000357665			1.79769e+308	0	-1.79769e+308	0.477478	1	0.733541	0	0	2.68494	2.68132	0	0
MDP0000359309			1.79769e+308	0	-1.79769e+308	0.477478	1	0.733541	0	0	4.03195	4.02652	0	0
MDP0000359796			1.79769e+308	0	-1.79769e+308	0.477478	1	0.733541	0	0	14.7326	14.7128	0	0
MDP0000359871			1.79769e+308	0	-1.79769e+308	0.477478	1	0.733541	0	0	4.03195	4.02652	0	0
MDP0000368177			1.79769e+308	0	-1.79769e+308	0.477478	1	0.733541	0	0	9.05051	9.03833	0	0
MDP0000685815			1.79769e+308	0	-1.79769e+308	0.477478	1	0.733541	0	0	3.75435	3.74929	0	0
MDP0000899824	AT1G77120.1	alcohol dehydrogenase 1	1.79769e+308	0	-1.79769e+308	0.477478	1	0.733541	0	0	2.86335	2.8595	0	0
MDP0000352917			2.17486	-1.79769e+308	-1.79769e+308	0.799414	1	0.733541	0.677156	0.671766	3.05765	3.05354	0	0
MDP0000137508	AT4G08900.1	arginase	2.64011	-1.79769e+308	-1.79769e+308	0.792638	1	0.740661	0.372384	0.369419	2.32137	2.31824	0	0
MDP0000148515	AT4G08900.1	arginase	2.64011	-1.79769e+308	-1.79769e+308	0.792638	1	0.740661	0.372384	0.369419	2.32137	2.31824	0	0
MDP0000360769			-2.01188	-1.79769e+308	-1.79769e+308	0.675194	0.197296	0.743235	58.7915	58.3235	14.5773	14.5577	0	0
MDP0000356099			-1.92696	-1.79769e+308	-1.79769e+308	0.691341	0.207802	0.743235	44.8862	44.5289	11.8043	11.7884	0	0
MDP0000361238			-1.88552	-1.79769e+308	-1.79769e+308	0.699886	0.215502	0.743235	43.6152	43.268	11.8043	11.7884	0	0
MDP0000342800			-0.561867	-1.79769e+308	-1.79769e+308	0.931778	0.378986	0.743235	17.4252	17.2865	11.8043	11.7884	0	0
MDP0000358034			-0.297144	-1.79769e+308	-1.79769e+308	0.965758	0.406632	0.743235	1.71804	1.70437	1.39825	1.39637	0	0
MDP0000469101	AT1G33500.1		-0.297144	-1.79769e+308	-1.79769e+308	0.965758	0.406632	0.743235	2.9079	2.88475	2.36663	2.36344	0	0
MDP0000200620			-0.0115063	-1.79769e+308	-1.79769e+308	0.999051	0.43181	0.743235	1.33677	1.32613	1.32615	1.32437	0	0
MDP0000333404			2.01881	-1.79769e+308	-1.79769e+308	0.818899	0.562434	0.743235	3.59712	3.56848	14.5773	14.5577	0	0
MDP0000352888			2.0039	-1.79769e+308	-1.79769e+308	0.820362	0.562434	0.743235	1.67255	1.65923	6.70829	6.69926	0	0
MDP0000347147			2.00146	-1.79769e+308	-1.79769e+308	0.820586	0.562434	0.743235	1.41388	1.40262	5.66122	5.6536	0	0
MDP0000328366			1.79769e+308	0	-1.79769e+308	0.489894	1	0.743235	0	0	8.32756	8.31635	0	0
MDP0000259667			1.79769e+308	0	-1.79769e+308	0.490236	1	0.743235	0	0	4.12572	4.12016	0	0
MDP0000326200			1.79769e+308	0	-1.79769e+308	0.490236	1	0.743235	0	0	10.6722	10.6579	0	0
MDP0000334023			1.79769e+308	0	-1.79769e+308	0.490236	1	0.743235	0	0	1.96508	1.96244	0	0
MDP0000342592			1.79769e+308	0	-1.79769e+308	0.490236	1	0.743235	0	0	4.45338	4.44738	0	0
MDP0000357456			1.79769e+308	0	-1.79769e+308	0.490236	1	0.743235	0	0	18.2573	18.2327	0	0
MDP0000358246			1.79769e+308	0	-1.79769e+308	0.490236	1	0.743235	0	0	18.2573	18.2327	0	0
MDP0000359756			1.79769e+308	0	-1.79769e+308	0.490236	1	0.743235	0	0	1.85149	1.84899	0	0
MDP0000602301	AT2G38480.1	Uncharacterised protein family (UPF0497)	1.79769e+308	0	-1.79769e+308	0.490236	1	0.743235	0	0	1.39825	1.39637	0	0
MDP0000836363			1.79769e+308	0	-1.79769e+308	0.490236	1	0.743235	0	0	1.39825	1.39637	0	0
MDP0000503661	AT2G22640.1	BRICK1, putative	1.99133	-1.79769e+308	-1.79769e+308	0.82149	1	0.743235	0.52518	0.520999	2.08814	2.08533	0	0
MDP0000233784			1.98849	-1.79769e+308	-1.79769e+308	0.821589	1	0.743235	0.334193	0.331533	1.32615	1.32437	0	0
MDP0000423104	AT2G19770.1	profilin 5	1.75034	-1.79769e+308	-1.79769e+308	0.846059	0.559606	0.75066	0.771499	0.765357	2.59562	2.59212	0	0
MDP0000426007	AT4G24210.1	F-box family protein	1.79769e+308	0	-1.79769e+308	0.508986	1	0.757418	0	0	7.87365	7.86305	0	0
MDP0000157060	AT4G13010.1	Oxidoreductase, zinc-binding dehydrogenase family protein	2.22224	-1.79769e+308	-1.79769e+308	0.8354	1	0.759474	0.372384	0.369419	1.73761	1.73527	0	0
MDP0000582937	AT2G19770.1	profilin 5	1.86237	-1.79769e+308	-1.79769e+308	0.8565	1	0.763517	0.590523	0.585822	2.14718	2.14429	0	0
MDP0000333403			1.79769e+308	0	-1.79769e+308	0.52584	1	0.770701	0	0	3.7014	3.69642	0	0
MDP0000462673	AT4G02280.1	sucrose synthase 3	1.79769e+308	0	-1.79769e+308	0.52584	1	0.770701	0	0	1.97197	1.96932	0	0
MDP0000532342	AT5G02040.1	prenylated RAB acceptor 1.A1	1.79769e+308	0	-1.79769e+308	0.539698	1	0.780579	0	0	1.43168	1.42975	0	0
MDP0000768891	AT5G45680.1	FK506-binding protein 13	1.79769e+308	0	-1.79769e+308	0.546017	1	0.785423	0	0	3.48301	3.47832	0	0
MDP0000914746	AT3G42640.1	H(+)-ATPase 8	1.79769e+308	0	-1.79769e+308	0.549237	1	0.7869	0	0	2.83061	2.8268	0	0
MDP0000333924			-0.1048	-1.79769e+308	-1.79769e+308	0.994506	0.555915	0.812954	19.6329	19.4766	18.2573	18.2327	0	0
MDP0000357078			1.00835	-1.79769e+308	-1.79769e+308	0.951646	0.602542	0.812954	4.37321	4.33839	8.79721	8.78537	0	0
MDP0000366420			1.79769e+308	0	-1.79769e+308	0.583457	1	0.812954	0	0	8.79721	8.78537	0	0
MDP0000354460			1.99179	-1.79769e+308	-1.79769e+308	0.940998	1	0.812954	0.558576	0.554129	2.22163	2.21864	0	0
MDP0000348910			1.79769e+308	0	-1.79769e+308	0.630781	1	0.845368	0	0	9.41075	9.39808	0	0
MDP0000354669			-2.74358	-1.79769e+308	-1.79769e+308	0.891086	0.276541	0.846813	10.3422	10.2599	1.54424	1.54216	0	0
MDP0000410264	AT2G37640.1	Barwin-like endoglucanases superfamily protein	-6.63088	-1.79769e+308	-1.79769e+308	0.0119747	3.6e-13	1	8.09352	8.02909	0.0816666	0.0815566	0	0
MDP0000315476	AT5G07220.1	BCL-2-associated athanogene 3	-4.2091	-1.79769e+308	-1.79769e+308	0.0161157	1.29e-07	1	4.16671	4.13354	0.225283	0.22498	0	0
MDP0000838018	AT1G55210.1	Disease resistance-responsive (dirigent-like protein) family protein	-6.77602	-1.79769e+308	-1.79769e+308	0.195194	1.99e-06	1	5.00882	4.96895	0.0457037	0.0456422	0	0
MDP0000139844	AT1G55210.1	Disease resistance-responsive (dirigent-like protein) family protein	-6.57126	-1.79769e+308	-1.79769e+308	0.212665	1.04e-05	1	4.34609	4.31149	0.0457037	0.0456422	0	0
MDP0000292462	AT5G51970.1	GroES-like zinc-binding alcohol dehydrogenase family protein	-6.58022	-1.79769e+308	-1.79769e+308	0.378005	0.00104777	1	0.92652	0.919145	0.00968301	0.00966997	0	0
MDP0000285427	AT5G51970.1	GroES-like zinc-binding alcohol dehydrogenase family protein	-6.53349	-1.79769e+308	-1.79769e+308	0.382008	0.00126857	1	3.09266	3.06804	0.0333853	0.0333404	0	0
MDP0000190508	AT5G51970.1	GroES-like zinc-binding alcohol dehydrogenase family protein	-6.5242	-1.79769e+308	-1.79769e+308	0.382943	0.00131676	1	4.82913	4.79069	0.0524672	0.0523966	0	0
MDP0000140553	AT5G57685.1	glutamine dumper 3	-2.78623	-1.79769e+308	-1.79769e+308	0.176112	0.00235236	1	2.12503	2.10811	0.308054	0.30764	0	0
MDP0000301351			-4.65649	-1.79769e+308	-1.79769e+308	0.569433	0.00247227	1	2.5026	2.48267	0.0992309	0.0990974	0	0
MDP0000274395	AT2G28305.1	Putative lysine decarboxylase family protein	-2.72305	-1.79769e+308	-1.79769e+308	0.209808	0.00425157	1	4.76559	4.72765	0.721766	0.720794	0	0
MDP0000174149	AT4G37850.1	basic helix-loop-helix (bHLH) DNA-binding superfamily protein	-4.25994	-1.79769e+308	-1.79769e+308	0.269388	0.00646551	1	0.808208	0.801774	0.0421845	0.0421277	0	0
MDP0000120180			-2.77109	-1.79769e+308	-1.79769e+308	0.23591	0.00667885	1	1.46114	1.44951	0.214048	0.21376	0	0
MDP0000720268			-3.39348	-1.79769e+308	-1.79769e+308	0.239534	0.00707785	1	2.62483	2.60393	0.249782	0.249446	0	0
MDP0000716102			-2.61377	-1.79769e+308	-1.79769e+308	0.281677	0.0115125	1	1.98442	1.96862	0.324197	0.323761	0	0
MDP0000244239	AT5G57685.1	glutamine dumper 3	-2.70686	-1.79769e+308	-1.79769e+308	0.292495	0.0136554	1	1.08648	1.07783	0.166409	0.166185	0	0
MDP0000467239	AT5G28060.1	Ribosomal protein S24e family protein	-3.27272	-1.79769e+308	-1.79769e+308	0.432642	0.0546363	1	1.23353	1.22372	0.127633	0.127462	0	0
MDP0000292266	AT2G01150.1	RING-H2 finger protein 2B	-2.84951	-1.79769e+308	-1.79769e+308	0.44538	0.0602775	1	1.32526	1.31471	0.18387	0.183623	0	0
MDP0000704196	AT5G54490.1	pinoid-binding protein 1	-4.05447	-1.79769e+308	-1.79769e+308	0.496569	0.0743081	1	1.69148	1.67802	0.101801	0.101664	0	0
MDP0000724757	AT1G12940.1	nitrate transporter2.5	-2.10536	-1.79769e+308	-1.79769e+308	0.520343	0.080043	1	1.59636	1.58365	0.370984	0.370484	0	0
MDP0000134087	AT3G58100.1	plasmodesmata callose-binding protein 5	-1.88411	-1.79769e+308	-1.79769e+308	0.649818	0.0902282	1	0.833209	0.826576	0.225725	0.225422	0	0
MDP0000256575	AT2G01150.1	RING-H2 finger protein 2B	-2.37075	-1.79769e+308	-1.79769e+308	0.548725	0.108973	1	0.950994	0.943423	0.18387	0.183623	0	0
MDP0000262784	AT2G01150.1	RING-H2 finger protein 2B	-2.37075	-1.79769e+308	-1.79769e+308	0.548725	0.108973	1	0.950994	0.943423	0.18387	0.183623	0	0
MDP0000678361	AT3G45060.1	high affinity nitrate transporter 2.6	-2.39309	-1.79769e+308	-1.79769e+308	0.685692	0.127317	1	6.48716	6.43552	1.23499	1.23333	0	0
MDP0000310493	AT4G20940.1	Leucine-rich receptor-like protein kinase family protein	-3.42574	-1.79769e+308	-1.79769e+308	0.572604	0.137701	1	1.22917	1.21938	0.114382	0.114229	0	0
MDP0000222633	AT1G09200.1	Histone superfamily protein	-2.86823	-1.79769e+308	-1.79769e+308	0.599856	0.161134	1	0.820378	0.813848	0.112355	0.112204	0	0
MDP0000278885			-0.623236	-1.79769e+308	-1.79769e+308	0.863278	0.193466	1	1.67483	1.6615	1.08732	1.08586	0	0
MDP0000193077	AT1G71220.2	UDP-glucose:glycoprotein glucosyltransferases;transferases, transferring hexosyl groups;transferases, transferring glycosyl groups	-1.33888	-1.79769e+308	-1.79769e+308	0.749108	0.207891	1	2.49297	2.47313	0.985542	0.984216	0	0
MDP0000196944	AT3G52940.2	Ergosterol biosynthesis ERG4/ERG24 family	-1.82808	-1.79769e+308	-1.79769e+308	0.700019	0.211841	1	1.48106	1.46927	0.417125	0.416563	0	0
MDP0000590465	AT2G05920.1	Subtilase family protein	-1.02411	-1.79769e+308	-1.79769e+308	0.811111	0.236777	1	0.931497	0.924082	0.45803	0.457414	0	0
MDP0000187121			-1.68483	-1.79769e+308	-1.79769e+308	0.73854	0.243703	1	2.07208	2.05558	0.6445	0.643632	0	0
MDP0000273993			0.0369662	-1.79769e+308	-1.79769e+308	0.993585	0.244998	1	1.1773	1.16793	1.20785	1.20623	0	0
MDP0000258903			-1.07718	-1.79769e+308	-1.79769e+308	0.824926	0.275773	1	1.56065	1.54822	0.739673	0.738678	0	0
MDP0000615895	AT2G28305.1	Putative lysine decarboxylase family protein	-1.55455	-1.79769e+308	-1.79769e+308	0.776098	0.280009	1	0.776168	0.76999	0.264235	0.263879	0	0
MDP0000263297	AT3G62000.1	S-adenosyl-L-methionine-dependent methyltransferases superfamily protein	-0.730107	-1.79769e+308	-1.79769e+308	0.878386	0.283658	1	1.4983	1.48637	0.903265	0.902049	0	0
MDP0000205623	AT4G22010.1	SKU5 similar 4	-2.32401	-1.79769e+308	-1.79769e+308	0.737745	0.290598	1	0.769206	0.763083	0.15362	0.153413	0	0
MDP0000803797	AT5G64140.1	ribosomal protein S28	-1.16162	-1.79769e+308	-1.79769e+308	0.833705	0.310037	1	2.67676	2.65546	1.19654	1.19493	0	0
MDP0000289668			-1.12543	-1.79769e+308	-1.79769e+308	0.840145	0.314421	1	0.761734	0.755671	0.349152	0.348682	0	0
MDP0000128174	AT5G60400.3		-2.07182	-1.79769e+308	-1.79769e+308	0.771689	0.321025	1	0.733947	0.728105	0.174576	0.174341	0	0
MDP0000455628			-0.422292	-1.79769e+308	-1.79769e+308	0.937026	0.321025	1	0.775078	0.768908	0.578393	0.577614	0	0
MDP0000353057			-1.5558	-1.79769e+308	-1.79769e+308	0.878913	0.323957	1	1.08408	1.07545	0.36874	0.368243	0	0
MDP0000589684	ATCG00430.1	photosystem II reaction center protein G	0.667593	-1.79769e+308	-1.79769e+308	0.867057	0.331925	1	0.793687	0.787369	1.26071	1.25901	0	0
MDP0000819660	AT1G33420.1	RING/FYVE/PHD zinc finger superfamily protein	-0.480265	-1.79769e+308	-1.79769e+308	0.934628	0.348344	1	0.867819	0.860911	0.622092	0.621255	0	0
MDP0000333392			-0.525687	-1.79769e+308	-1.79769e+308	0.930601	0.376108	1	1.54129	1.52902	1.07063	1.06918	0	0
MDP0000359109			-0.381478	-1.79769e+308	-1.79769e+308	0.953048	0.378986	1	1.12033	1.11141	0.860021	0.858863	0	0
MDP0000908473	AT1G67430.2	Ribosomal protein L22p/L17e family protein	-1.45522	-1.79769e+308	-1.79769e+308	0.850319	0.386517	1	2.60433	2.5836	0.949802	0.948524	0	0
MDP0000306672			-1.06929	-1.79769e+308	-1.79769e+308	0.880874	0.387361	1	1.44506	1.43356	0.688651	0.687724	0	0
MDP0000215938	AT4G01370.1	MAP kinase 4	-1.08117	-1.79769e+308	-1.79769e+308	0.889617	0.409441	1	1.0343	1.02606	0.488856	0.488198	0	0
MDP0000177612			-0.212923	-1.79769e+308	-1.79769e+308	0.9753	0.414174	1	1.31927	1.30877	1.13825	1.13672	0	0
MDP0000214773			-0.212923	-1.79769e+308	-1.79769e+308	0.9753	0.414174	1	1.31927	1.30877	1.13825	1.13672	0	0
MDP0000343645			0.0608848	-1.79769e+308	-1.79769e+308	0.993861	0.422084	1	0.979885	0.972085	1.02212	1.02075	0	0
MDP0000408774	AT5G43330.1	Lactate/malate dehydrogenase family protein	0.010376	-1.79769e+308	-1.79769e+308	0.999127	0.434032	1	0.89273	0.885624	0.899174	0.897964	0	0
MDP0000561727	AT4G33950.1	Protein kinase superfamily protein	-0.0711328	-1.79769e+308	-1.79769e+308	0.993585	0.447366	1	1.19167	1.18218	1.13434	1.13281	0	0
MDP0000343738			-1.88211	-1.79769e+308	-1.79769e+308	0.955319	0.473226	1	2.9079	2.88475	0.788875	0.787813	0	0
MDP0000345956			-1.09134	-1.79769e+308	-1.79769e+308	0.973816	0.565077	1	2.52741	2.50729	1.18617	1.18458	0	0
MDP0000040251			1.79769e+308	0	-1.79769e+308	1	1	1	0	0	0.64519	0.644321	0	0
MDP0000120409			2.53995	-1.79769e+308	-1.79769e+308	1	1	1	0.0872904	0.0865956	0.507656	0.506972	0	0
MDP0000121120			1.79769e+308	0	-1.79769e+308	1	1	1	0	0	0.78545	0.784393	0	0
MDP0000123300	AT1G14900.1	high mobility group A	1.79769e+308	0	-1.79769e+308	1	1	1	0	0	0.808904	0.807815	0	0
MDP0000123467	AT5G13080.1	WRKY DNA-binding protein 75	1.79769e+308	0	-1.79769e+308	1	1	1	0	0	0.663077	0.662184	0	0
MDP0000128299			1.98571	-1.79769e+308	-1.79769e+308	1	1	1	0.176018	0.174616	0.697132	0.696194	0	0
MDP0000133149	AT4G21800.1	P-loop containing nucleoside triphosphate hydrolases superfamily protein	1.79769e+308	0	-1.79769e+308	1	1	1	0	0	0.86005	0.858892	0	0
MDP0000140152	AT1G11120.2		0.415096	-1.79769e+308	-1.79769e+308	1	1	1	0.370794	0.367843	0.494412	0.493747	0	0
MDP0000144137	AT4G36890.1	Nucleotide-diphospho-sugar transferases superfamily protein	4.03257	-1.79769e+308	-1.79769e+308	1	1	1	0.0453428	0.0449819	0.742048	0.741049	0	0
MDP0000145077			1.79769e+308	0	-1.79769e+308	1	1	1	0	0	0.493593	0.492928	0	0
MDP0000147996	AT3G08690.1	ubiquitin-conjugating enzyme 11	1.79769e+308	0	-1.79769e+308	1	1	1	0	0	0.536441	0.535719	0	0
MDP0000148531			1.79769e+308	0	-1.79769e+308	1	1	1	0	0	1.05073	1.04932	0	0
MDP0000148638			1.76146	-1.79769e+308	-1.79769e+308	1	1	1	0.184832	0.18336	0.626655	0.625811	0	0
MDP0000149759	AT4G04480.1		1.79769e+308	0	-1.79769e+308	1	1	1	0	0	0.525963	0.525255	0	0
MDP0000151317	AT3G26280.1	cytochrome P450, family 71, subfamily B, polypeptide 4	4.21931	-1.79769e+308	-1.79769e+308	1	1	1	0.0610855	0.0605992	1.13783	1.1363	0	0
MDP0000154734	AT5G13080.1	WRKY DNA-binding protein 75	4.94146	-1.79769e+308	-1.79769e+308	1	1	1	0.0175898	0.0174498	0.540491	0.539764	0	0
MDP0000159492	AT5G47630.1	mitochondrial acyl carrier protein 3	3.63286	-1.79769e+308	-1.79769e+308	1	1	1	0.0489591	0.0485693	0.607341	0.606524	0	0
MDP0000160094	AT3G10870.1	methyl esterase 17	-3.06242	-1.79769e+308	-1.79769e+308	1	1	1	0.707621	0.701988	0.0847072	0.0845932	0	0
MDP0000161033	AT3G18500.3	DNAse I-like superfamily protein	-0.341058	-1.79769e+308	-1.79769e+308	1	1	1	0.669431	0.664102	0.528491	0.527779	0	0
MDP0000171424	AT5G50460.1	secE/sec61-gamma protein transport protein	-0.111012	-1.79769e+308	-1.79769e+308	1	1	1	0.508572	0.504524	0.470907	0.470273	0	0
MDP0000172174			-0.42246	-1.79769e+308	-1.79769e+308	1	1	1	0.527452	0.523253	0.393559	0.393029	0	0
MDP0000189914	AT5G01310.1	APRATAXIN-like	1.76063	-1.79769e+308	-1.79769e+308	1	1	1	0.187527	0.186034	0.635425	0.63457	0	0
MDP0000192174			0.399836	-1.79769e+308	-1.79769e+308	1	1	1	0.392752	0.389626	0.518181	0.517484	0	0
MDP0000194255	AT2G46150.1	Late embryogenesis abundant (LEA) hydroxyproline-rich glycoprotein family	3.17355	-1.79769e+308	-1.79769e+308	1	1	1	0.0745714	0.0739778	0.672831	0.671925	0	0
MDP0000194748			1.79769e+308	0	-1.79769e+308	1	1	1	0	0	0.586988	0.586198	0	0
MDP0000199181			2.35313	-1.79769e+308	-1.79769e+308	1	1	1	0.127377	0.126363	0.650811	0.649935	0	0
MDP0000200272	AT5G62165.1	AGAMOUS-like 42	2.63421	-1.79769e+308	-1.79769e+308	1	1	1	0.169194	0.167847	1.05042	1.04901	0	0
MDP0000200718			1.79769e+308	0	-1.79769e+308	1	1	1	0	0	1.09711	1.09563	0	0
MDP0000201300	AT2G46830.1	circadian clock associated 1	1.79769e+308	0	-1.79769e+308	1	1	1	0	0	0.925743	0.924496	0	0
MDP0000203003	AT1G16350.1	Aldolase-type TIM barrel family protein	1.79769e+308	0	-1.79769e+308	1	1	1	0	0	0.500578	0.499904	0	0
MDP0000205883	AT1G08920.2	ERD (early response to dehydration) six-like 1	-2.01962	-1.79769e+308	-1.79769e+308	1	1	1	0.619877	0.614943	0.152876	0.15267	0	0
MDP0000206954	AT5G13560.1		1.79769e+308	0	-1.79769e+308	1	1	1	0	0	0.693419	0.692486	0	0
MDP0000210330	AT4G34240.1	aldehyde dehydrogenase 3I1	1.79769e+308	0	-1.79769e+308	1	1	1	0	0	1.05042	1.04901	0	0
MDP0000213280			1.98521	-1.79769e+308	-1.79769e+308	1	1	1	0.150942	0.14974	0.597611	0.596807	0	0
MDP0000214930	AT4G17260.1	Lactate/malate dehydrogenase family protein	1.79769e+308	0	-1.79769e+308	1	1	1	0	0	0.349581	0.34911	0	0
MDP0000216469			1.79769e+308	0	-1.79769e+308	1	1	1	0	0	1.13825	1.13672	0	0
MDP0000220767			1.79769e+308	0	-1.79769e+308	1	1	1	0	0	1.02212	1.02075	0	0
MDP0000221867	AT2G41640.1	Glycosyltransferase family 61 protein	4.34126	-1.79769e+308	-1.79769e+308	1	1	1	0.0351015	0.0348221	0.711502	0.710544	0	0
MDP0000222057			0.982346	-1.79769e+308	-1.79769e+308	1	1	1	0.0539182	0.053489	0.106525	0.106381	0	0
MDP0000224106	AT5G24510.1	60S acidic ribosomal protein family	2.9833	-1.79769e+308	-1.79769e+308	1	1	1	0.0647847	0.064269	0.512312	0.511623	0	0
MDP0000227406			1.79769e+308	0	-1.79769e+308	1	1	1	0	0	0.597611	0.596807	0	0
MDP0000229143	AT1G63830.1	PLAC8 family protein	1.06378	-1.79769e+308	-1.79769e+308	1	1	1	0.239748	0.23784	0.501171	0.500496	0	0
MDP0000233785			1.79769e+308	0	-1.79769e+308	1	1	1	0	0	1.15537	1.15381	0	0
MDP0000237158	AT2G47480.1	Protein of unknown function (DUF3511)	1.79769e+308	0	-1.79769e+308	1	1	1	0	0	0.483899	0.483248	0	0
MDP0000242294	AT1G79820.1	Major facilitator superfamily protein	2.63428	-1.79769e+308	-1.79769e+308	1	1	1	0.117345	0.116411	0.728554	0.727573	0	0
MDP0000250852	AT2G28305.1	Putative lysine decarboxylase family protein	-1.5547	-1.79769e+308	-1.79769e+308	1	1	1	0.559092	0.554641	0.190315	0.190059	0	0
MDP0000251434	AT4G17610.1	tRNA/rRNA methyltransferase (SpoU) family protein	0.330655	-1.79769e+308	-1.79769e+308	1	1	1	0.424727	0.421346	0.53413	0.533411	0	0
MDP0000253112	AT3G26040.1	HXXXD-type acyl-transferase family protein	2.86158	-1.79769e+308	-1.79769e+308	1	1	1	0.0780584	0.077437	0.567338	0.566575	0	0
MDP0000256416			-0.567029	-1.79769e+308	-1.79769e+308	1	1	1	0.595239	0.5905	0.401789	0.401249	0	0
MDP0000257614	AT4G10490.1	2-oxoglutarate (2OG) and Fe(II)-dependent oxygenase superfamily protein	1.79769e+308	0	-1.79769e+308	1	1	1	0	0	0.287136	0.286749	0	0
MDP0000258744	AT2G18370.1	Bifunctional inhibitor/lipid-transfer protein/seed storage 2S albumin superfamily protein	1.79769e+308	0	-1.79769e+308	1	1	1	0	0	0.759197	0.758175	0	0
MDP0000265368			1.79769e+308	0	-1.79769e+308	1	1	1	0	0	0.413908	0.413351	0	0
MDP0000265942	AT2G45180.1	Bifunctional inhibitor/lipid-transfer protein/seed storage 2S albumin superfamily protein	-1.51704	-1.79769e+308	-1.79769e+308	1	1	1	0.563185	0.558702	0.196778	0.196514	0	0
MDP0000270602	AT1G74110.1	cytochrome P450, family 78, subfamily A, polypeptide 10	1.62735	-1.79769e+308	-1.79769e+308	1	1	1	0.225561	0.223766	0.696862	0.695924	0	0
MDP0000277829	AT2G43310.1	Ribosomal L18p/L5e family protein	1.75944	-1.79769e+308	-1.79769e+308	1	1	1	0.182714	0.181259	0.618609	0.617776	0	0
MDP0000279193	AT5G56140.1	RNA-binding KH domain-containing protein	0.619351	-1.79769e+308	-1.79769e+308	1	1	1	0.216945	0.215218	0.333268	0.332819	0	0
MDP0000291254	AT2G01905.1	cyclin J18	0.254349	-1.79769e+308	-1.79769e+308	1	1	1	0.426224	0.422831	0.508399	0.507715	0	0
MDP0000292448	AT5G38020.1	S-adenosyl-L-methionine-dependent methyltransferases superfamily protein	-1.77135	-1.79769e+308	-1.79769e+308	1	1	1	0.518659	0.51453	0.151933	0.151728	0	0
MDP0000294331	AT2G18370.1	Bifunctional inhibitor/lipid-transfer protein/seed storage 2S albumin superfamily protein	1.79769e+308	0	-1.79769e+308	1	1	1	0	0	1.04095	1.03955	0	0
MDP0000295093			1.79769e+308	0	-1.79769e+308	1	1	1	0	0	0.84117	0.840038	0	0
MDP0000300357			1.79769e+308	0	-1.79769e+308	1	1	1	0	0	0.586988	0.586198	0	0
MDP0000303260	AT5G22060.1	DNAJ homologue 2	3.34847	-1.79769e+308	-1.79769e+308	1	1	1	0.123917	0.122931	1.26218	1.26048	0	0
MDP0000308798			1.79769e+308	0	-1.79769e+308	1	1	1	0	0	0.311142	0.310723	0	0
MDP0000308924			1.79769e+308	0	-1.79769e+308	1	1	1	0	0	0.6445	0.643632	0	0
MDP0000309668	AT5G41761.1		1.79769e+308	0	-1.79769e+308	1	1	1	0	0	0.576082	0.575307	0	0
MDP0000310423			1.79769e+308	0	-1.79769e+308	1	1	1	0	0	1.15537	1.15381	0	0
MDP0000321056	AT2G24400.1	SAUR-like auxin-responsive protein family	3.3446	-1.79769e+308	-1.79769e+308	1	1	1	0.0723496	0.0717737	0.734954	0.733965	0	0
MDP0000324018			1.79769e+308	0	-1.79769e+308	1	1	1	0	0	0.612097	0.611273	0	0
MDP0000331179			1.79769e+308	0	-1.79769e+308	1	1	1	0	0	0.86005	0.858892	0	0
MDP0000332388	AT1G09200.1	Histone superfamily protein	-0.406231	-1.79769e+308	-1.79769e+308	1	1	1	0.725157	0.719385	0.547198	0.546462	0	0
MDP0000333282			1.79769e+308	0	-1.79769e+308	1	1	1	0	0	0.332599	0.332151	0	0
MDP0000335102			1.79769e+308	0	-1.79769e+308	1	1	1	0	0	0.735315	0.734325	0	0
MDP0000339505			1.79769e+308	0	-1.79769e+308	1	1	1	0	0	0.655213	0.654331	0	0
MDP0000340025	AT1G78410.1	VQ motif-containing protein	4.21767	-1.79769e+308	-1.79769e+308	1	1	1	0.0397275	0.0394113	0.739155	0.73816	0	0
MDP0000342186	ATCG00220.1	photosystem II reaction center protein M	1.63365	-1.79769e+308	-1.79769e+308	1	1	1	0.229497	0.227671	0.712126	0.711168	0	0
MDP0000353781			1.79769e+308	0	-1.79769e+308	1	1	1	0	0	0.485374	0.484721	0	0
MDP0000354039			1.2344	-1.79769e+308	-1.79769e+308	1	1	1	0.287594	0.285305	0.676662	0.675751	0	0
MDP0000357811			0.633655	-1.79769e+308	-1.79769e+308	1	1	1	0.458995	0.455341	0.712126	0.711168	0	0
MDP0000358111			1.79769e+308	0	-1.79769e+308	1	1	1	0	0	0.773777	0.772736	0	0
MDP0000358532			1.79769e+308	0	-1.79769e+308	1	1	1	0	0	0.697132	0.696194	0	0
MDP0000360253			-0.425847	-1.79769e+308	-1.79769e+308	1	1	1	0.591092	0.586387	0.44001	0.439418	0	0
MDP0000369148			1.79769e+308	0	-1.79769e+308	1	1	1	0	0	0.484456	0.483804	0	0
MDP0000379429			-1.43835	-1.79769e+308	-1.79769e+308	1	1	1	0.635351	0.630293	0.234437	0.234121	0	0
MDP0000390130	AT1G67590.1	Remorin family protein	-2.97115	-1.79769e+308	-1.79769e+308	1	1	1	0.648462	0.643299	0.082695	0.0825837	0	0
MDP0000394528	AT1G66580.1	senescence associated gene 24	1.79769e+308	0	-1.79769e+308	1	1	1	0	0	0.770246	0.769209	0	0
MDP0000402401	ATCG00170.1	DNA-directed RNA polymerase family protein	1.79769e+308	0	-1.79769e+308	1	1	1	0	0	0.500873	0.500199	0	0
MDP0000413972	AT3G27060.1	Ferritin/ribonucleotide reductase-like family protein	1.08189	-1.79769e+308	-1.79769e+308	1	1	1	0.47733	0.47353	1.01042	1.00906	0	0
MDP0000420267	AT1G66580.1	senescence associated gene 24	1.79769e+308	0	-1.79769e+308	1	1	1	0	0	0.770246	0.769209	0	0
MDP0000421533			1.37966	-1.79769e+308	-1.79769e+308	1	1	1	0.19705	0.195482	0.512738	0.512048	0	0
MDP0000422449	AT3G47570.1	Leucine-rich repeat protein kinase family protein	-0.20377	-1.79769e+308	-1.79769e+308	1	1	1	0.330172	0.327543	0.286681	0.286295	0	0
MDP0000422549	AT4G16990.2	disease resistance protein (TIR-NBS class), putative	0.929186	-1.79769e+308	-1.79769e+308	1	1	1	0.313838	0.31134	0.597611	0.596807	0	0
MDP0000427047	AT1G12060.1	BCL-2-associated athanogene 5	1.60587	-1.79769e+308	-1.79769e+308	1	1	1	0.218073	0.216337	0.663767	0.662874	0	0
MDP0000436861	AT1G16500.1		2.013	-1.79769e+308	-1.79769e+308	1	1	1	0.195456	0.1939	0.788902	0.78784	0	0
MDP0000437485	AT2G17120.1	lysm domain GPI-anchored protein 2 precursor	1.79769e+308	0	-1.79769e+308	1	1	1	0	0	0.628937	0.62809	0	0
MDP0000449732	AT4G13200.1		1.79769e+308	0	-1.79769e+308	1	1	1	0	0	0.977711	0.976395	0	0
MDP0000457509	AT1G50640.1	ethylene responsive element binding factor 3	1.79769e+308	0	-1.79769e+308	1	1	1	0	0	0.514347	0.513654	0	0
MDP0000475638			1.79769e+308	0	-1.79769e+308	1	1	1	0	0	0.52521	0.524503	0	0
MDP0000486532	AT5G15200.1	Ribosomal protein S4	1.79769e+308	0	-1.79769e+308	1	1	1	0	0	0.985416	0.98409	0	0
MDP0000491662	AT4G02050.1	sugar transporter protein 7	4.21911	-1.79769e+308	-1.79769e+308	1	1	1	0.0542526	0.0538208	1.01042	1.00906	0	0
MDP0000500661	AT1G26360.1	methyl esterase 13	1.71016	-1.79769e+308	-1.79769e+308	1	1	1	0.339922	0.337216	1.11222	1.11072	0	0
MDP0000501042	AT5G66730.1	C2H2-like zinc finger protein	1.79769e+308	0	-1.79769e+308	1	1	1	0	0	0.751228	0.750217	0	0
MDP0000512080			2.34521	-1.79769e+308	-1.79769e+308	1	1	1	0.1112	0.110315	0.565049	0.564288	0	0
MDP0000512554			1.79769e+308	0	-1.79769e+308	1	1	1	0	0	0.393559	0.393029	0	0
MDP0000538106	AT1G53160.1	squamosa promoter binding protein-like 4	-2.10881	-1.79769e+308	-1.79769e+308	1	1	1	0.577375	0.572779	0.133858	0.133678	0	0
MDP0000543718	AT4G32280.1	indole-3-acetic acid inducible 29	-1.91634	-1.79769e+308	-1.79769e+308	1	1	1	0.563532	0.559046	0.149294	0.149093	0	0
MDP0000544659			1.98262	-1.79769e+308	-1.79769e+308	1	1	1	0.0376888	0.0373888	0.14895	0.148749	0	0
MDP0000545337	AT1G76650.1	calmodulin-like 38	0.844481	-1.79769e+308	-1.79769e+308	1	1	1	0.312106	0.309621	0.560423	0.559668	0	0
MDP0000551815	AT1G67000.1	Protein kinase superfamily protein	0.411397	-1.79769e+308	-1.79769e+308	1	1	1	0.488117	0.484232	0.649183	0.648309	0	0
MDP0000560119	AT4G37050.1	PATATIN-like protein 4	1.79769e+308	0	-1.79769e+308	1	1	1	0	0	0.936984	0.935723	0	0
MDP0000587794	AT3G52620.1		1.79769e+308	0	-1.79769e+308	1	1	1	0	0	0.937748	0.936486	0	0
MDP0000588196	AT3G27027.1	Protein of unknown function (DUF 3339)	1.98686	-1.79769e+308	-1.79769e+308	1	1	1	0.237376	0.235486	0.940892	0.939626	0	0
MDP0000595826	AT1G02500.1	S-adenosylmethionine synthetase 1	-0.329945	-1.79769e+308	-1.79769e+308	1	1	1	0.513048	0.508964	0.408164	0.407615	0	0
MDP0000631762	AT4G00310.1	Putative membrane lipoprotein	-0.700912	-1.79769e+308	-1.79769e+308	1	1	1	0.247064	0.245097	0.15199	0.151785	0	0
MDP0000632237	AT4G12010.1	Disease resistance protein (TIR-NBS-LRR class) family	1.58787	-1.79769e+308	-1.79769e+308	1	1	1	0.183711	0.182249	0.552244	0.551501	0	0
MDP0000633194	AT3G50070.1	CYCLIN D3;3	3.6327	-1.79769e+308	-1.79769e+308	1	1	1	0.0334006	0.0331348	0.414291	0.413733	0	0
MDP0000644142			2.63409	-1.79769e+308	-1.79769e+308	1	1	1	0.156682	0.155435	0.972654	0.971345	0	0
MDP0000644249	AT5G41685.1	Mitochondrial outer membrane translocase complex, subunit Tom7	-0.884545	-1.79769e+308	-1.79769e+308	1	1	1	0.635688	0.630627	0.344326	0.343862	0	0
MDP0000652891			-0.607843	-1.79769e+308	-1.79769e+308	1	1	1	0.314865	0.312358	0.206607	0.206329	0	0
MDP0000656080	AT4G10250.1	HSP20-like chaperones superfamily protein	2.54642	-1.79769e+308	-1.79769e+308	1	1	1	0.10568	0.104838	0.617362	0.616531	0	0
MDP0000668689	AT2G28085.1	SAUR-like auxin-responsive protein family	1.79769e+308	0	-1.79769e+308	1	1	1	0	0	0.53954	0.538813	0	0
MDP0000686548			-1.6551	-1.79769e+308	-1.79769e+308	1	1	1	0.501789	0.497795	0.159327	0.159112	0	0
MDP0000713521	AT3G55240.1	Plant protein 1589 of unknown function	3.34623	-1.79769e+308	-1.79769e+308	1	1	1	0.0916283	0.0908988	0.93185	0.930596	0	0
MDP0000717757	AT5G66730.1	C2H2-like zinc finger protein	1.79769e+308	0	-1.79769e+308	1	1	1	0	0	0.718728	0.717761	0	0
MDP0000720497	AT5G18020.1	SAUR-like auxin-responsive protein family	-1.62282	-1.79769e+308	-1.79769e+308	1	1	1	0.701563	0.695978	0.227797	0.22749	0	0
MDP0000727350	AT5G14670.1	ADP-ribosylation factor A1B	1.79769e+308	0	-1.79769e+308	1	1	1	0	0	0.470907	0.470273	0	0
MDP0000761335	AT1G06290.1	acyl-CoA oxidase 3	1.79769e+308	0	-1.79769e+308	1	1	1	0	0	1.25906	1.25736	0	0
MDP0000761358			1.79769e+308	0	-1.79769e+308	1	1	1	0	0	0.500873	0.500199	0	0
MDP0000773308			1.79769e+308	0	-1.79769e+308	1	1	1	0	0	0.670046	0.669144	0	0
MDP0000786073	AT2G14095.1		2.00436	-1.79769e+308	-1.79769e+308	1	1	1	0.164913	0.163601	0.661651	0.660761	0	0
MDP0000789459	AT5G24090.1	chitinase A	1.98941	-1.79769e+308	-1.79769e+308	1	1	1	0.196349	0.194786	0.779653	0.778603	0	0
MDP0000804922			1.79769e+308	0	-1.79769e+308	1	1	1	0	0	1.20573	1.20411	0	0
MDP0000826808	AT5G47120.1	BAX inhibitor 1	1.98748	-1.79769e+308	-1.79769e+308	1	1	1	0.0911059	0.0903806	0.361276	0.36079	0	0
MDP0000828019			-0.198838	-1.79769e+308	-1.79769e+308	1	1	1	0.356032	0.353198	0.310193	0.309776	0	0
MDP0000828073	AT2G36210.1	SAUR-like auxin-responsive protein family	0.621514	-1.79769e+308	-1.79769e+308	1	1	1	0.480645	0.476819	0.739467	0.738471	0	0
MDP0000828130	AT5G17310.2	UDP-glucose pyrophosphorylase 2	1.64585	-1.79769e+308	-1.79769e+308	1	1	1	0.182069	0.18062	0.569752	0.568986	0	0
MDP0000831982			1.79769e+308	0	-1.79769e+308	1	1	1	0	0	0.559248	0.558495	0	0
MDP0000859897	AT2G45760.1	BON association protein 2	3.65352	-1.79769e+308	-1.79769e+308	1	1	1	0.0787088	0.0780822	0.990474	0.98914	0	0
MDP0000863054	ATCG00160.1	ribosomal protein S2	2.57374	-1.79769e+308	-1.79769e+308	1	1	1	0.11743	0.116495	0.699125	0.698183	0	0
MDP0000875484	AT1G54490.1	exoribonuclease 4	-0.237515	-1.79769e+308	-1.79769e+308	1	1	1	0.55467	0.550254	0.470473	0.46984	0	0
MDP0000891540	AT5G02540.1	NAD(P)-binding Rossmann-fold superfamily protein	1.79769e+308	0	-1.79769e+308	1	1	1	0	0	0.341274	0.340814	0	0
MDP0000894895	AT5G61890.1	Integrase-type DNA-binding superfamily protein	1.79769e+308	0	-1.79769e+308	1	1	1	0	0	0.262487	0.262134	0	0
MDP0000899133	AT3G49220.1	Plant invertase/pectin methylesterase inhibitor superfamily	-0.0499321	-1.79769e+308	-1.79769e+308	1	1	1	0.530799	0.526574	0.512742	0.512052	0	0
MDP0000915422	AT4G10120.1	Sucrose-phosphate synthase family protein	1.79769e+308	0	-1.79769e+308	1	1	1	0	0	0.519768	0.519069	0	0
MDP0000919087	ATCG00160.1	ribosomal protein S2	2.57374	-1.79769e+308	-1.79769e+308	1	1	1	0.11743	0.116495	0.699125	0.698183	0	0
MDP0000919706	AT1G73050.1	Glucose-methanol-choline (GMC) oxidoreductase family protein	2.10903	-1.79769e+308	-1.79769e+308	1	1	1	0.176107	0.174705	0.759729	0.758707	0	0
MDP0000923780	AT5G23210.1	serine carboxypeptidase-like 34	1.79769e+308	0	-1.79769e+308	1	1	1	0	0	0.484456	0.483804	0	0
MDP0000938684			1.79769e+308	0	-1.79769e+308	1	1	1	0	0	0.732939	0.731952	0	0
MDP0000940312	AT5G24090.1	chitinase A	1.98941	-1.79769e+308	-1.79769e+308	1	1	1	0.196349	0.194786	0.779653	0.778603	0	0
MDP0000947031	AT1G70830.3	MLP-like protein 28	4.60043	-1.79769e+308	-1.79769e+308	1	1	1	0.0322982	0.0320411	0.783513	0.782458	0	0
MDP0000947690			1.79769e+308	0	-1.79769e+308	1	1	1	0	0	0.500578	0.499904	0	0
MDP0000950363	AT3G22690.1		0.130082	-1.79769e+308	-1.79769e+308	1	1	1	0.507786	0.503744	0.555698	0.55495	0	0
MDP0000231748	AT1G79700.2	Integrase-type DNA-binding superfamily protein	-1.79769e+308	5.30374	1.79769e+308	1	0.0903955	0.0163879	0.0296631	0.0294269	0	0	1.16233	1.16805
MDP0000131511	AT4G35190.1	Putative lysine decarboxylase family protein	-1.79769e+308	3.18112	1.79769e+308	1	0.0945298	0.0567881	0.157462	0.156208	0	0	1.41682	1.42379
MDP0000264639	AT2G26040.1	PYR1-like 2	0	1.79769e+308	1.79769e+308	1	0.0233159	0.0657097	0	0	0	0	1.69136	1.69968
MDP0000333422			-1.79769e+308	2.18066	1.79769e+308	0.242482	0.246032	0.141533	17.5593	17.4195	0	0	78.9733	79.3617
MDP0000589981	AT3G26430.1	GDSL-like Lipase/Acylhydrolase superfamily protein	-1.79769e+308	-1.76354	1.79769e+308	1.21e-05	0.0627437	0.148467	10.0424	9.96244	0	0	2.93418	2.94861
MDP0000299658			0	1.79769e+308	1.79769e+308	1	0.0729625	0.175079	0	0	0	0	1.46501	1.47222
MDP0000162146	AT1G47980.1		-1.79769e+308	2.4037	1.79769e+308	1	0.27187	0.184736	0.36163	0.358751	0	0	1.89836	1.9077
MDP0000187549	AT1G34430.1	2-oxoacid dehydrogenases acyltransferase family protein	-1.79769e+308	2.27667	1.79769e+308	1	0.284751	0.185384	0.334385	0.331723	0	0	1.60739	1.61529
MDP0000325101			-1.79769e+308	-0.707687	1.79769e+308	0.00990307	0.644755	0.227279	136.051	134.968	0	0	82.6413	83.0477
MDP0000858052			-1.79769e+308	1.56251	1.79769e+308	0.230477	0.457719	0.244634	1.13252	1.1235	0	0	3.31845	3.33478
MDP0000161792			0	1.79769e+308	1.79769e+308	1	0.145924	0.309001	0	0	0	0	2.16315	2.17378
MDP0000327756			-1.79769e+308	1.13185	1.79769e+308	0.217216	0.624464	0.31369	14.7139	14.5968	0	0	31.9872	32.1445
MDP0000360264			0	1.79769e+308	1.79769e+308	1	0.15885	0.330794	0	0	0	0	17.4223	17.508
MDP0000119500			-1.79769e+308	2.22807	1.79769e+308	1	0.448621	0.349978	0.286751	0.284468	0	0	1.33275	1.33931
MDP0000177450			-1.79769e+308	4.69425	1.79769e+308	1	0.464707	0.367682	0.0816436	0.0809937	0	0	2.09683	2.10714
MDP0000209488	AT4G25950.1	vacuolar ATP synthase G3	0	1.79769e+308	1.79769e+308	1	0.18625	0.372906	0	0	0	0	1.67064	1.67886
MDP0000138257			-1.79769e+308	-2.91928	1.79769e+308	1.71e-05	0.0284193	0.396657	15.3837	15.2612	0	0	2.01743	2.02735
MDP0000146517	AT5G66815.1		-1.79769e+308	4.52304	1.79769e+308	1	0.486985	0.404438	0.0932149	0.0924729	0	0	2.1261	2.13656
MDP0000357718			-1.79769e+308	2.4609	1.79769e+308	1	0.488695	0.416653	0.489649	0.485751	0	0	2.67435	2.6875
MDP0000153608	AT5G14180.1	Myzus persicae-induced lipase 1	-1.79769e+308	1.52174	1.79769e+308	0.349025	0.631774	0.449276	2.42261	2.40333	0	0	6.90087	6.93481
MDP0000360202			-1.79769e+308	0.0603801	1.79769e+308	0.162615	0.985172	0.449276	16.9487	16.8138	0	0	17.5324	17.6186
MDP0000358671			-1.79769e+308	2.64417	1.79769e+308	1	0.519074	0.462874	0.597326	0.592571	0	0	3.70437	3.72259
MDP0000721747			-1.79769e+308	1.8177	1.79769e+308	0.387388	0.595711	0.462874	0.833073	0.826441	0	0	2.91337	2.92769
MDP0000194218			-1.79769e+308	2.63051	1.79769e+308	1	0.522465	0.46513	0.344246	0.341506	0	0	2.11475	2.12515
MDP0000549134	AT3G18280.1	Bifunctional inhibitor/lipid-transfer protein/seed storage 2S albumin superfamily protein	0	1.79769e+308	1.79769e+308	1	0.252181	0.472341	0	0	0	0	1.62691	1.63491
MDP0000190231			-1.79769e+308	3.07953	1.79769e+308	1	0.531894	0.48858	0.236964	0.235078	0	0	1.9872	1.99697
MDP0000192806	AT1G71692.1	AGAMOUS-like 12	-1.79769e+308	-0.837133	1.79769e+308	0.0930807	0.747386	0.503917	2.26437	2.24635	0	0	1.2574	1.26359
MDP0000346532			-1.79769e+308	-0.894447	1.79769e+308	0.074205	0.722355	0.505148	12.2651	12.1674	0	0	6.5455	6.57769
MDP0000180825			-1.79769e+308	3.98165	1.79769e+308	1	0.558233	0.505671	0.260534	0.25846	0	0	4.08309	4.10317
MDP0000473076	AT3G53030.1	ser/arg-rich protein kinase 4	-1.79769e+308	2.73779	1.79769e+308	1	0.705958	0.509918	0.383806	0.38075	0	0	2.53979	2.55228
MDP0000417599			-1.79769e+308	1.65143	1.79769e+308	0.399954	0.662907	0.514575	5.91675	5.86965	0	0	18.4391	18.5298
MDP0000143918			-1.79769e+308	-2.82181	1.79769e+308	0.00159306	0.125751	0.532362	9.57662	9.50038	0	0	1.34367	1.35028
MDP0000270745	AT5G47920.1		0	1.79769e+308	1.79769e+308	1	0.297718	0.532476	0	0	0	0	2.46455	2.47667
MDP0000369270			-1.79769e+308	0.84624	1.79769e+308	0.325811	0.817017	0.532476	23.2685	23.0833	0	0	41.4993	41.7034
MDP0000433167	AT5G48770.1	Disease resistance protein (TIR-NBS-LRR class) family	-1.79769e+308	-0.159625	1.79769e+308	0.206254	0.965555	0.54362	1.32715	1.31658	0	0	1.17868	1.18448
MDP0000353371			0	1.79769e+308	1.79769e+308	1	0.319392	0.56105	0	0	0	0	19.2732	19.368
MDP0000368540			0	1.79769e+308	1.79769e+308	1	0.319392	0.56105	0	0	0	0	2.27249	2.28367
MDP0000274850			-1.79769e+308	1.09344	1.79769e+308	0.373208	0.784479	0.56105	6.58635	6.53392	0	0	13.9422	14.0107
MDP0000466090			0	1.79769e+308	1.79769e+308	1	0.321336	0.563257	0	0	0	0	5.38931	5.41582
MDP0000160288			-1.79769e+308	1.21422	1.79769e+308	1	0.765327	0.563257	0.573142	0.56858	0	0	1.31919	1.32568
MDP0000344928			-1.79769e+308	1.31317	1.79769e+308	0.371596	0.73356	0.563569	0.829374	0.822771	0	0	2.04448	2.05454
MDP0000352666			-1.79769e+308	1.24686	1.79769e+308	0.395772	0.765309	0.573337	1.43498	1.42355	0	0	3.37843	3.39504
MDP0000240240	AT4G18160.1	Ca2+ activated outward rectifying K+ channel 6	-1.79769e+308	0.401523	1.79769e+308	0.311613	0.922014	0.583428	0.891217	0.884122	0	0	1.16784	1.17358
MDP0000333313			-1.79769e+308	-0.818253	1.79769e+308	0.240796	0.8173	0.59198	34.7158	34.4394	0	0	19.5316	19.6276
MDP0000262449	AT1G73165.1	CLAVATA3/ESR-RELATED 1	-1.79769e+308	2.00823	1.79769e+308	1	0.688295	0.593385	0.529449	0.525234	0	0	2.11295	2.12334
MDP0000367530			0	1.79769e+308	1.79769e+308	1	0.346403	0.593688	0	0	0	0	23.3181	23.4328
MDP0000479905			0	1.79769e+308	1.79769e+308	1	0.346403	0.593688	0	0	0	0	3.53974	3.55715
MDP0000252254			-1.79769e+308	-1.67836	1.79769e+308	0.067166	0.523111	0.593688	3.46532	3.43773	0	0	1.07408	1.07936
MDP0000323817			-1.79769e+308	-1.35834	1.79769e+308	0.0999439	0.631504	0.593688	89.4642	88.752	0	0	34.616	34.7862
MDP0000198340			0	1.79769e+308	1.79769e+308	1	0.353869	0.60288	0	0	0	0	3.38082	3.39745
MDP0000368555			0	1.79769e+308	1.79769e+308	1	0.353869	0.60288	0	0	0	0	15.6641	15.7411
MDP0000662768			0	1.79769e+308	1.79769e+308	1	0.353869	0.60288	0	0	0	0	3.20988	3.22567
MDP0000261418	AT3G46950.1	Mitochondrial transcription termination factor family protein	-1.79769e+308	1.23766	1.79769e+308	0.416423	0.786491	0.60288	0.73047	0.724655	0	0	1.70885	1.71726
MDP0000227504			-1.79769e+308	0.568361	1.79769e+308	0.349025	0.895337	0.60288	1.20861	1.19899	0	0	1.7779	1.78664
MDP0000346492			-1.79769e+308	-0.0863368	1.79769e+308	0.267018	0.984364	0.60288	21.8215	21.6478	0	0	20.3903	20.4906
MDP0000354407			-1.79769e+308	0.0606078	1.79769e+308	0.287686	0.989504	0.60288	21.6184	21.4463	0	0	22.3665	22.4765
MDP0000068149	AT3G46000.1	actin depolymerizing factor 2	-1.79769e+308	3.30034	1.79769e+308	0.556563	0.653205	0.612454	3.59712	3.56848	0	0	35.1547	35.3276
MDP0000534493	AT3G02875.1	Peptidase M20/M25/M40 family protein	-1.79769e+308	-1.36079	1.79769e+308	0.116802	0.653724	0.61405	10.7837	10.6978	0	0	4.1654	4.18588
MDP0000159636			-1.79769e+308	0.970802	1.79769e+308	0.399954	0.832427	0.61405	0.762276	0.756207	0	0	1.48211	1.4894
MDP0000176628			-1.79769e+308	0.20123	1.79769e+308	0.320762	0.96574	0.617506	4.52819	4.49214	0	0	5.16452	5.18992
MDP0000345053			0	1.79769e+308	1.79769e+308	1	0.373172	0.622364	0	0	0	0	24.1269	24.2455
MDP0000775352	ATMG01170.1	ATPase, F0 complex, subunit A protein	-1.79769e+308	1.60391	1.79769e+308	0.461512	0.754798	0.622364	3.34371	3.31709	0	0	10.0828	10.1324
MDP0000172538			-1.79769e+308	0.202325	1.79769e+308	0.325811	0.965864	0.622364	1.14438	1.13527	0	0	1.30619	1.31261
MDP0000918098	ATCG00470.1	ATP synthase epsilon chain	-1.79769e+308	2.01592	1.79769e+308	1	0.72221	0.627539	0.590388	0.585688	0	0	2.36874	2.38039
MDP0000346272			-1.79769e+308	3.87364	1.79769e+308	0.638596	0.864452	0.62857	1.03319	1.02497	0	0	15.0242	15.0981
MDP0000333903	ATMG00070.1	NADH dehydrogenase subunit 9	-1.79769e+308	-0.131928	1.79769e+308	0.332892	0.979478	0.632703	20.5812	20.4174	0	0	18.6331	18.7248
MDP0000876439			-1.79769e+308	1.96127	1.79769e+308	1	0.732337	0.632918	0.282532	0.280283	0	0	1.09143	1.0968
MDP0000161977			0	1.79769e+308	1.79769e+308	1	0.393825	0.643185	0	0	0	0	3.24444	3.2604
MDP0000358693			-1.79769e+308	1.97585	1.79769e+308	1	0.741269	0.643185	0.453761	0.450149	0	0	1.7707	1.77941
MDP0000224389	AT1G73165.1	CLAVATA3/ESR-RELATED 1	-1.79769e+308	1.56994	1.79769e+308	1	0.77731	0.643185	0.529449	0.525234	0	0	1.55938	1.56705
MDP0000307072			-1.79769e+308	1.98147	1.79769e+308	1	0.743898	0.646301	0.295077	0.292728	0	0	1.15597	1.16165
MDP0000339998			-1.79769e+308	0.7957	1.79769e+308	0.510284	0.909373	0.653182	2.04463	2.02835	0	0	3.52106	3.53838
MDP0000353109			-1.79769e+308	1.18169	1.79769e+308	0.461512	0.835572	0.667752	9.71165	9.63434	0	0	21.8547	21.9622
MDP0000661412			-1.79769e+308	-4.50718	1.79769e+308	0.000144563	0.0867855	0.678637	42.9346	42.5928	0	0	1.87301	1.88222
MDP0000158695	AT2G38870.1	Serine protease inhibitor, potato inhibitor I-type family protein	0	1.79769e+308	1.79769e+308	1	0.425346	0.678637	0	0	0	0	1.34628	1.3529
MDP0000328370			0	1.79769e+308	1.79769e+308	1	0.425346	0.678637	0	0	0	0	3.95149	3.97092
MDP0000336952			0	1.79769e+308	1.79769e+308	1	0.425346	0.678637	0	0	0	0	22.8186	22.9308
MDP0000342540			0	1.79769e+308	1.79769e+308	1	0.425346	0.678637	0	0	0	0	5.18551	5.21101
MDP0000346152			0	1.79769e+308	1.79769e+308	1	0.425346	0.678637	0	0	0	0	5.57033	5.59773
MDP0000354131			0	1.79769e+308	1.79769e+308	1	0.425346	0.678637	0	0	0	0	12.5513	12.613
MDP0000354570			0	1.79769e+308	1.79769e+308	1	0.425346	0.678637	0	0	0	0	8.86179	8.90538
MDP0000355119			0	1.79769e+308	1.79769e+308	1	0.425346	0.678637	0	0	0	0	13.7707	13.8384
MDP0000358159			0	1.79769e+308	1.79769e+308	1	0.425346	0.678637	0	0	0	0	2.31014	2.3215
MDP0000358910			0	1.79769e+308	1.79769e+308	1	0.425346	0.678637	0	0	0	0	3.07604	3.09117
MDP0000368760			0	1.79769e+308	1.79769e+308	1	0.425346	0.678637	0	0	0	0	8.86179	8.90538
MDP0000420245	AT1G31930.1	extra-large GTP-binding protein 3	0	1.79769e+308	1.79769e+308	1	0.425346	0.678637	0	0	0	0	1.28879	1.29513
MDP0000420580	AT1G79340.1	metacaspase 4	0	1.79769e+308	1.79769e+308	1	0.425346	0.678637	0	0	0	0	3.47762	3.49473
MDP0000803342			0	1.79769e+308	1.79769e+308	1	0.425346	0.678637	0	0	0	0	1.61697	1.62492
MDP0000327459			-1.79769e+308	2.66065	1.79769e+308	0.556563	0.740036	0.678637	1.53625	1.52402	0	0	9.63661	9.68401
MDP0000901315			-1.79769e+308	2.64651	1.79769e+308	1	0.741508	0.678637	0.334193	0.331533	0	0	2.07589	2.0861
MDP0000360520			-1.79769e+308	0.352418	1.79769e+308	0.395772	0.950418	0.678637	16.1861	16.0572	0	0	20.5002	20.6011
MDP0000792664			-1.79769e+308	-0.22653	1.79769e+308	0.338065	0.966313	0.678637	1.90706	1.89188	0	0	1.61697	1.62492
MDP0000359870			-1.79769e+308	0.092379	1.79769e+308	0.373208	0.987451	0.678637	3.5027	3.47482	0	0	3.7046	3.72282
MDP0000125095	AT5G38760.1	Late embryogenesis abundant protein (LEA) family protein	-1.79769e+308	0.0915558	1.79769e+308	0.373208	0.987572	0.678637	1.60502	1.59225	0	0	1.69657	1.70491
MDP0000526261	AT3G59760.1	O-acetylserine (thiol) lyase isoform C	-1.79769e+308	1.5373	1.79769e+308	1	0.811112	0.684027	0.541899	0.537585	0	0	1.56035	1.56802
MDP0000339473			-1.79769e+308	-1.40908	1.79769e+308	0.19824	0.725266	0.687294	63.5945	63.0883	0	0	23.756	23.8728
MDP0000346621			-1.79769e+308	3.56201	1.79769e+308	1	0.742193	0.687294	0.185875	0.184396	0	0	2.17782	2.18853
MDP0000346074			0	1.79769e+308	1.79769e+308	1	0.440049	0.694003	0	0	0	0	2.18601	2.19677
MDP0000393594	AT5G20510.1	alfin-like 5	0	1.79769e+308	1.79769e+308	1	0.440049	0.694003	0	0	0	0	1.59668	1.60453
MDP0000353929			-1.79769e+308	2.48976	1.79769e+308	1	0.761746	0.694003	0.594831	0.590096	0	0	3.31447	3.33077
MDP0000354892			-1.79769e+308	0.376305	1.79769e+308	0.416423	0.950245	0.694003	15.7073	15.5823	0	0	20.226	20.3255
MDP0000418607			-1.79769e+308	0.0760705	1.79769e+308	0.387388	0.990251	0.694003	1.97865	1.9629	0	0	2.06918	2.07936
MDP0000519155			-1.79769e+308	-0.0689228	1.79769e+308	0.373208	0.990927	0.694003	4.56982	4.53344	0	0	4.32195	4.34321
MDP0000353806			-1.79769e+308	2.32486	1.79769e+308	0.585122	0.82736	0.705306	2.82478	2.8023	0	0	14.04	14.109
MDP0000171379	AT5G09550.1	GDP dissociation inhibitor family protein / Rab GTPase activator family protein	0	1.79769e+308	1.79769e+308	1	0.465976	0.719164	0	0	0	0	12.0634	12.1228
MDP0000357662			-1.79769e+308	-0.38185	1.79769e+308	0.374302	0.950084	0.720972	10.6683	10.5834	0	0	8.12224	8.16219
MDP0000186323	AT1G71760.2		0	1.79769e+308	1.79769e+308	1	0.474358	0.727075	0	0	0	0	1.47049	1.47773
MDP0000854331			0	1.79769e+308	1.79769e+308	1	0.474699	0.727351	0	0	0	0	1.11628	1.12177
MDP0000137334			0	1.79769e+308	1.79769e+308	1	0.481473	0.732999	0	0	0	0	2.64851	2.66153
MDP0000150099			0	1.79769e+308	1.79769e+308	1	0.481473	0.732999	0	0	0	0	1.12034	1.12585
MDP0000324908			0	1.79769e+308	1.79769e+308	1	0.481473	0.732999	0	0	0	0	2.18355	2.19429
MDP0000333185			0	1.79769e+308	1.79769e+308	1	0.481473	0.732999	0	0	0	0	7.16614	7.20139
MDP0000343450			0	1.79769e+308	1.79769e+308	1	0.481473	0.732999	0	0	0	0	4.04683	4.06673
MDP0000347726			0	1.79769e+308	1.79769e+308	1	0.481473	0.732999	0	0	0	0	10.4151	10.4663
MDP0000358974			0	1.79769e+308	1.79769e+308	1	0.481473	0.732999	0	0	0	0	7.83945	7.87801
MDP0000367827			0	1.79769e+308	1.79769e+308	1	0.481473	0.732999	0	0	0	0	2.18355	2.19429
MDP0000384535			0	1.79769e+308	1.79769e+308	1	0.481473	0.732999	0	0	0	0	1.37573	1.3825
MDP0000350128			-1.79769e+308	-1.5793	1.79769e+308	0.252583	0.749194	0.732999	7.0054	6.94963	0	0	2.32566	2.3371
MDP0000352434			-1.79769e+308	-1.56381	1.79769e+308	0.253894	0.752317	0.732999	9.6911	9.61395	0	0	3.25197	3.26797
MDP0000357204			-1.79769e+308	-1.4349	1.79769e+308	0.271084	0.777345	0.732999	5.26533	5.22341	0	0	1.932	1.9415
MDP0000230785			-1.79769e+308	1.99047	1.79769e+308	0.556563	0.82387	0.732999	3.23722	3.21145	0	0	12.7612	12.824
MDP0000347876			-1.79769e+308	1.98936	1.79769e+308	0.556563	0.823965	0.732999	2.92243	2.89916	0	0	11.5114	11.5681
MDP0000361242	ATCG00790.1	ribosomal protein L16	-1.79769e+308	1.98373	1.79769e+308	0.556563	0.824529	0.732999	1.53625	1.52402	0	0	6.0277	6.05734
MDP0000327678			-1.79769e+308	1.98081	1.79769e+308	0.556563	0.824678	0.732999	0.95932	0.951683	0	0	3.75643	3.77491
MDP0000359468			-1.79769e+308	1.98008	1.79769e+308	0.556563	0.824723	0.732999	0.830911	0.824297	0	0	3.25197	3.26797
MDP0000343239			-1.79769e+308	-1.07753	1.79769e+308	0.315755	0.842655	0.732999	10.0418	9.96187	0	0	4.72032	4.74354
MDP0000358046			-1.79769e+308	1.39448	1.79769e+308	0.527941	0.860955	0.732999	1.08591	1.07727	0	0	2.83207	2.84599
MDP0000832469			-1.79769e+308	0.982112	1.79769e+308	0.502416	0.895812	0.732999	2.40878	2.38961	0	0	4.72032	4.74354
MDP0000651848	AT4G16360.3	5\'-AMP-activated protein kinase beta-2 subunit protein	-1.79769e+308	0.564996	1.79769e+308	0.474755	0.938013	0.732999	1.10535	1.09655	0	0	1.62222	1.6302
MDP0000360956			-1.79769e+308	0.39715	1.79769e+308	0.461512	0.956198	0.732999	3.61317	3.58441	0	0	4.72032	4.74354
MDP0000358171			-1.79769e+308	-0.340714	1.79769e+308	0.395772	0.958318	0.732999	5.16596	5.12484	0	0	4.04683	4.06673
MDP0000335847			-1.79769e+308	-0.316691	1.79769e+308	0.399954	0.961523	0.732999	8.24254	8.17692	0	0	6.56533	6.59762
MDP0000104520	AT1G30230.1	Glutathione S-transferase, C-terminal-like;Translation elongation factor EF1B/ribosomal protein S6	-1.79769e+308	-0.134831	1.79769e+308	0.416423	0.984678	0.732999	5.22434	5.18275	0	0	4.72032	4.74354
MDP0000356798			-1.79769e+308	-0.134831	1.79769e+308	0.416423	0.984678	0.732999	1.52263	1.51051	0	0	1.37573	1.3825
MDP0000353861			0	1.79769e+308	1.79769e+308	1	0.503809	0.747676	0	0	0	0	1.87301	1.88222
MDP0000358396			0	1.79769e+308	1.79769e+308	1	0.503809	0.747676	0	0	0	0	4.83454	4.85831
MDP0000357614			-1.79769e+308	-2.20265	1.79769e+308	0.299816	0.676176	0.747676	10.1562	10.0754	0	0	2.18875	2.19951
MDP0000353707			-1.79769e+308	1.06355	1.79769e+308	0.552113	0.911205	0.747676	1.39779	1.38666	0	0	2.89822	2.91247
MDP0000328560			-1.79769e+308	0.220121	1.79769e+308	0.437525	0.977514	0.747676	22.0573	21.8817	0	0	25.4885	25.6139
MDP0000351592			-1.79769e+308	0.0922953	1.79769e+308	0.422093	0.990409	0.747676	3.28829	3.26211	0	0	3.47762	3.49473
MDP0000670222	AT2G46800.1	zinc transporter of Arabidopsis thaliana	-1.79769e+308	2.6471	1.79769e+308	1	0.825138	0.748767	0.185875	0.184396	0	0	1.15507	1.16075
MDP0000149299	AT5G08080.1	syntaxin of plants 132	-1.79769e+308	1.64051	1.79769e+308	1	0.862474	0.748942	0.415272	0.411966	0	0	1.28441	1.29073
MDP0000354495	ATCG00190.1	RNA polymerase subunit beta	-1.79769e+308	-3.28195	1.79769e+308	0.0999439	0.490093	0.756247	14.3415	14.2273	0	0	1.46271	1.4699
MDP0000333045			0	1.79769e+308	1.79769e+308	1	0.514274	0.756247	0	0	0	0	2.16098	2.1716
MDP0000344830			0	1.79769e+308	1.79769e+308	1	0.514274	0.756247	0	0	0	0	3.64237	3.66028
MDP0000345462			0	1.79769e+308	1.79769e+308	1	0.514274	0.756247	0	0	0	0	1.76736	1.77605
MDP0000349293			0	1.79769e+308	1.79769e+308	1	0.514274	0.756247	0	0	0	0	1.55597	1.56362
MDP0000351734			0	1.79769e+308	1.79769e+308	1	0.514274	0.756247	0	0	0	0	9.09349	9.13821
MDP0000354311			0	1.79769e+308	1.79769e+308	1	0.514274	0.756247	0	0	0	0	5.58629	5.61376
MDP0000361542			0	1.79769e+308	1.79769e+308	1	0.514274	0.756247	0	0	0	0	5.58629	5.61376
MDP0000369838			0	1.79769e+308	1.79769e+308	1	0.514274	0.756247	0	0	0	0	10.113	10.1628
MDP0000608257	AT3G52160.1	3-ketoacyl-CoA synthase 15	0	1.79769e+308	1.79769e+308	1	0.514274	0.756247	0	0	0	0	1.37672	1.38349
MDP0000323007			-1.79769e+308	-2.23468	1.79769e+308	0.230477	0.679005	0.756247	15.9582	15.8312	0	0	3.36364	3.38018
MDP0000357024			-1.79769e+308	-2.19218	1.79769e+308	0.237106	0.686673	0.756247	41.8903	41.5569	0	0	9.09349	9.13821
MDP0000917298			-1.79769e+308	-1.80416	1.79769e+308	0.285937	0.755345	0.756247	15.1205	15.0001	0	0	4.29525	4.31638
MDP0000324979			-1.79769e+308	-1.49195	1.79769e+308	0.325811	0.80734	0.756247	17.3676	17.2294	0	0	6.12558	6.1557
MDP0000358867			-1.79769e+308	1.49854	1.79769e+308	0.556563	0.877532	0.756247	2.40224	2.38311	0	0	6.73366	6.76678
MDP0000809715	AT1G78630.1	Ribosomal protein L13 family protein	-1.79769e+308	1.49486	1.79769e+308	0.556563	0.877981	0.756247	1.53625	1.52402	0	0	4.29525	4.31638
MDP0000349401			-1.79769e+308	1.49089	1.79769e+308	0.556563	0.878414	0.756247	0.775032	0.768862	0	0	2.16098	2.1716
MDP0000357884			-1.79769e+308	1.49058	1.79769e+308	1	0.878426	0.756247	0.723942	0.718179	0	0	2.01809	2.02802
MDP0000333047			-1.79769e+308	1.48888	1.79769e+308	1	0.87849	0.756247	0.46593	0.462221	0	0	1.29732	1.3037
MDP0000322716			-1.79769e+308	-0.623695	1.79769e+308	0.416423	0.931714	0.756247	10.4586	10.3753	0	0	6.73366	6.76678
MDP0000327623			-1.79769e+308	-0.0952052	1.79769e+308	0.461512	0.991093	0.756247	1.78449	1.77029	0	0	1.65724	1.66539
MDP0000361246			-1.79769e+308	0.493748	1.79769e+308	0.505419	0.956198	0.761797	5.21497	5.17346	0	0	7.28474	7.32056
MDP0000348003			-1.79769e+308	3.19349	1.79769e+308	0.638596	0.893609	0.771755	1.67255	1.65923	0	0	15.179	15.2536
MDP0000172133	AT3G57490.1	Ribosomal protein S5 family protein	-1.79769e+308	-1.0116	1.79769e+308	0.420093	0.896945	0.776083	2.35589	2.33714	0	0	1.15921	1.16491
MDP0000210768	AT3G57490.1	Ribosomal protein S5 family protein	-1.79769e+308	-1.0116	1.79769e+308	0.420093	0.896945	0.776083	2.35589	2.33714	0	0	1.15921	1.16491
MDP0000223885	AT3G57490.1	Ribosomal protein S5 family protein	-1.79769e+308	-1.0116	1.79769e+308	0.420093	0.896945	0.776083	2.35589	2.33714	0	0	1.15921	1.16491
MDP0000903710	AT3G17770.1	Dihydroxyacetone kinase	0	1.79769e+308	1.79769e+308	1	0.544195	0.779356	0	0	0	0	1.74621	1.7548
MDP0000373002	AT2G25930.1	hydroxyproline-rich glycoprotein family protein	-1.79769e+308	-1.51733	1.79769e+308	0.379686	0.837537	0.779356	4.08606	4.05353	0	0	1.41603	1.423
MDP0000358492			-1.79769e+308	-1.43356	1.79769e+308	0.387388	0.848686	0.779356	9.75596	9.6783	0	0	3.58307	3.60069
MDP0000509765	AT2G25930.1	hydroxyproline-rich glycoprotein family protein	-1.79769e+308	1.39448	1.79769e+308	1	0.904829	0.779356	0.542956	0.538634	0	0	1.41603	1.423
MDP0000184459	AT3G60190.1	DYNAMIN-like 1E	-1.79769e+308	2.49375	1.79769e+308	1	0.870271	0.78206	0.434581	0.431121	0	0	2.42825	2.44019
MDP0000339433			0	1.79769e+308	1.79769e+308	1	0.573271	0.801312	0	0	0	0	3.03258	3.04749
MDP0000353951			0	1.79769e+308	1.79769e+308	1	0.573271	0.801312	0	0	0	0	5.11148	5.13662
MDP0000333294			-1.79769e+308	-1.23259	1.79769e+308	0.501071	0.905725	0.801312	33.6172	33.3496	0	0	14.192	14.2618
MDP0000353405			0	1.79769e+308	1.79769e+308	1	0.57364	0.801855	0	0	0	0	1.29164	1.29799
MDP0000333666			0	1.79769e+308	1.79769e+308	1	0.608009	0.825154	0	0	0	0	7.42166	7.45816
MDP0000359590			-1.79769e+308	-2.90423	1.79769e+308	0.176787	0.802583	0.825154	25.3829	25.1809	0	0	3.36364	3.38018
MDP0000346350			-1.79769e+308	-1.80153	1.79769e+308	0.377325	0.885401	0.825154	8.74479	8.67517	0	0	2.48866	2.5009
MDP0000359492			-1.79769e+308	-1.16804	1.79769e+308	0.484648	0.932449	0.825154	20.5976	20.4337	0	0	9.09349	9.13821
MDP0000366274			-1.79769e+308	-0.923677	1.79769e+308	0.549013	0.951974	0.825154	2.97527	2.95158	0	0	1.55597	1.56362
MDP0000359454			-1.79769e+308	-0.0949493	1.79769e+308	0.607382	0.996224	0.825154	1.90274	1.88759	0	0	1.76736	1.77605
MDP0000349437			-1.79769e+308	2.75829	1.79769e+308	1	0.971612	0.835856	0.401464	0.398268	0	0	2.69465	2.70791
MDP0000356801			-1.79769e+308	2.67208	1.79769e+308	0.666533	0.972961	0.839665	0.974143	0.966388	0	0	6.15926	6.18955
MDP0000338690			0	1.79769e+308	1.79769e+308	1	0.649781	0.851893	0	0	0	0	1.55589	1.56354
MDP0000563899	AT3G04090.1	small and basic intrinsic protein 1A	-1.79769e+308	-4.88175	1.79769e+308	7.5e-11	0.001465	1	8.0409	7.97689	0	0	0.270571	0.271902
MDP0000288858	AT1G06320.1		-1.79769e+308	-3.6335	1.79769e+308	1.39e-07	0.00572467	1	4.65781	4.62073	0	0	0.372321	0.374152
MDP0000177150	AT3G04090.1	small and basic intrinsic protein 1A	-1.79769e+308	-6.17137	1.79769e+308	6.79e-09	0.037053	1	7.30068	7.24256	0	0	0.10049	0.100985
MDP0000629961	AT2G21490.1	dehydrin LEA	-1.79769e+308	-2.46711	1.79769e+308	9.31e-05	0.0568399	1	1.37665	1.36569	0	0	0.24699	0.248204
MDP0000218910	AT2G30300.1	Major facilitator superfamily protein	-1.79769e+308	-3.4735	1.79769e+308	0.000385804	0.079679	1	0.783385	0.777149	0	0	0.0699645	0.0703086
MDP0000143053	AT3G21420.1	2-oxoglutarate (2OG) and Fe(II)-dependent oxygenase superfamily protein	-1.79769e+308	-2.25163	1.79769e+308	0.000265397	0.0874921	1	3.44751	3.42007	0	0	0.718169	0.721701
MDP0000858452	AT4G29140.1	MATE efflux family protein	-1.79769e+308	-1.62709	1.79769e+308	2.47e-05	0.0895229	1	1.1005	1.09174	0	0	0.353442	0.355181
MDP0000308745	AT3G63470.1	serine carboxypeptidase-like 40	-1.79769e+308	-2.31598	1.79769e+308	0.000358921	0.0923225	1	1.19861	1.18907	0	0	0.238796	0.239971
MDP0000933791	AT2G38370.1	Plant protein of unknown function (DUF827)	-1.79769e+308	-4.51851	1.79769e+308	0.000316903	0.108114	1	0.75479	0.748782	0	0	0.03267	0.0328307
MDP0000227465	AT3G42140.1	zinc ion binding;nucleic acid binding	-1.79769e+308	-2.02942	1.79769e+308	0.000534212	0.124219	1	1.18701	1.17756	0	0	0.288449	0.289867
MDP0000852165	AT4G38660.1	Pathogenesis-related thaumatin superfamily protein	-1.79769e+308	-2.58005	1.79769e+308	0.00218406	0.146286	1	0.957436	0.949815	0	0	0.158842	0.159623
MDP0000305848			-1.79769e+308	-5.38044	1.79769e+308	0.000620331	0.190359	1	3.26304	3.23706	0	0	0.07771	0.0780922
MDP0000463235	AT4G27360.1	Dynein light chain type 1 family protein	-1.79769e+308	-2.73554	1.79769e+308	0.0151331	0.265847	1	2.32771	2.30918	0	0	0.346719	0.348424
MDP0000206256	AT3G45290.1	Seven transmembrane MLO family protein	-1.79769e+308	-3.19796	1.79769e+308	0.0178563	0.275744	1	1.30302	1.29265	0	0	0.140863	0.141556
MDP0000133612	AT2G28305.1	Putative lysine decarboxylase family protein	-1.79769e+308	-3.18359	1.79769e+308	0.0256532	0.310208	1	7.97688	7.91338	0	0	0.870976	0.87526
MDP0000218467	AT5G50740.1	Heavy metal transport/detoxification superfamily protein	-1.79769e+308	-2.93779	1.79769e+308	0.0306055	0.330012	1	1.41825	1.40696	0	0	0.18362	0.184523
MDP0000168388	AT3G04090.1	small and basic intrinsic protein 1A	-1.79769e+308	-5.97561	1.79769e+308	0.00311034	0.33006	1	9.21856	9.14518	0	0	0.14533	0.146045
MDP0000299595	AT4G13540.1		-1.79769e+308	-4.66724	1.79769e+308	0.027119	0.380936	1	0.796507	0.790166	0	0	0.0310984	0.0312513
MDP0000206446	AT1G42970.1	glyceraldehyde-3-phosphate dehydrogenase B subunit	-1.79769e+308	-2.02553	1.79769e+308	0.0363078	0.402316	1	0.865288	0.8584	0	0	0.210837	0.211874
MDP0000150662	AT1G68740.1	EXS (ERD1/XPR1/SYG1) family protein	-1.79769e+308	-3.48341	1.79769e+308	0.0548277	0.403986	1	1.30091	1.29056	0	0	0.115389	0.115957
MDP0000631201			-1.79769e+308	-2.61117	1.79769e+308	0.0533126	0.405764	1	1.92949	1.91414	0	0	0.31328	0.314821
MDP0000846029	AT1G09812.1		-1.79769e+308	-2.73521	1.79769e+308	0.0559285	0.407493	1	1.25935	1.24933	0	0	0.187626	0.188549
MDP0000233751	AT1G07090.1	Protein of unknown function (DUF640)	-1.79769e+308	-1.8451	1.79769e+308	0.0327477	0.413742	1	0.828957	0.822359	0	0	0.228892	0.230018
MDP0000440914	AT2G19130.1	S-locus lectin protein kinase family protein	-1.79769e+308	-3.68632	1.79769e+308	0.0600494	0.421301	1	2.87018	2.84733	0	0	0.22118	0.222268
MDP0000579197			-1.79769e+308	-4.2297	1.79769e+308	0.0573417	0.439354	1	0.820062	0.813534	0	0	0.043362	0.0435752
MDP0000349364			-1.79769e+308	-3.03924	1.79769e+308	0.0747021	0.442624	1	8.8406	8.77023	0	0	1.06686	1.07211
MDP0000254055	AT1G29290.1		-1.79769e+308	-3.47835	1.79769e+308	0.0794616	0.456012	1	2.90938	2.88622	0	0	0.258965	0.260238
MDP0000873573	AT5G51970.1	GroES-like zinc-binding alcohol dehydrogenase family protein	-1.79769e+308	-7.44854	1.79769e+308	0.00178935	0.464862	1	0.950661	0.943094	0	0	0.00539908	0.00542564
MDP0000135926			-1.79769e+308	-2.87207	1.79769e+308	0.0915129	0.476437	1	6.83648	6.78206	0	0	0.926368	0.930924
MDP0000331809			-1.79769e+308	-4.64521	1.79769e+308	0.0166527	0.504461	1	4.73471	4.69702	0	0	0.187705	0.188628
MDP0000787861			-1.79769e+308	-2.73731	1.79769e+308	0.105836	0.504461	1	0.974698	0.966939	0	0	0.145007	0.14572
MDP0000164749	AT2G40110.1	Yippee family putative zinc-binding protein	-1.79769e+308	-2.48114	1.79769e+308	0.111915	0.523048	1	1.17672	1.16735	0	0	0.209076	0.210104
MDP0000168459	AT2G40110.1	Yippee family putative zinc-binding protein	-1.79769e+308	-2.48114	1.79769e+308	0.111915	0.523048	1	1.17672	1.16735	0	0	0.209076	0.210104
MDP0000248470	AT2G41710.2	Integrase-type DNA-binding superfamily protein	-1.79769e+308	-1.90254	1.79769e+308	0.0884033	0.53081	1	2.22547	2.20776	0	0	0.590512	0.593416
MDP0000573540	AT5G13930.1	Chalcone and stilbene synthase family protein	-1.79769e+308	-1.94937	1.79769e+308	0.0921621	0.531894	1	1.03805	1.02979	0	0	0.266643	0.267954
MDP0000201866			-1.79769e+308	-2.94777	1.79769e+308	0.13858	0.548803	1	0.746827	0.740882	0	0	0.0960241	0.0964964
MDP0000338377	AT1G74670.1	Gibberellin-regulated family protein	-1.79769e+308	-2.85495	1.79769e+308	0.14989	0.564918	1	1.23364	1.22382	0	0	0.169158	0.16999
MDP0000757638	AT2G40110.1	Yippee family putative zinc-binding protein	-1.79769e+308	-1.52835	1.79769e+308	0.0815648	0.573121	1	0.960949	0.953299	0	0	0.330484	0.332109
MDP0000339174	ATCG00470.1	ATP synthase epsilon chain	-1.79769e+308	-1.59915	1.79769e+308	0.104535	0.596946	1	1.17616	1.16679	0	0	0.385126	0.38702
MDP0000662376			-1.79769e+308	-2.57029	1.79769e+308	0.18716	0.617537	1	0.856368	0.849551	0	0	0.143039	0.143742
MDP0000684608	AT3G52110.2		-1.79769e+308	-1.25887	1.79769e+308	0.0776338	0.621131	1	0.884585	0.877543	0	0	0.366701	0.368504
MDP0000688212			-1.79769e+308	-1.70047	1.79769e+308	0.142847	0.631947	1	0.998497	0.990548	0	0	0.304778	0.306277
MDP0000715443			-1.79769e+308	-1.70047	1.79769e+308	0.142847	0.631947	1	0.998497	0.990548	0	0	0.304778	0.306277
MDP0000382508	AT5G06620.1	SET domain protein 38	-1.79769e+308	-1.75476	1.79769e+308	0.153402	0.637753	1	1.34516	1.33445	0	0	0.395429	0.397374
MDP0000914555	AT5G43080.1	Cyclin A3;1	-1.79769e+308	-2.06919	1.79769e+308	0.188779	0.646704	1	3.58247	3.55395	0	0	0.846882	0.851047
MDP0000154013	AT4G14723.1		-1.79769e+308	-2.38536	1.79769e+308	0.211419	0.652148	1	0.856425	0.849608	0	0	0.162612	0.163412
MDP0000254407			-1.79769e+308	-1.40524	1.79769e+308	0.139176	0.671309	1	0.800963	0.794587	0	0	0.300001	0.301477
MDP0000491810	AT1G07645.1	dessication-induced 1VOC superfamily protein	-1.79769e+308	-1.21277	1.79769e+308	0.110233	0.674913	1	0.960852	0.953204	0	0	0.411249	0.413272
MDP0000290918	AT5G20910.1	RING/U-box superfamily protein	-1.79769e+308	-2.19927	1.79769e+308	0.23486	0.685187	1	0.999007	0.991054	0	0	0.2158	0.216862
MDP0000557111	AT4G30460.1	glycine-rich protein	-1.79769e+308	-1.08412	1.79769e+308	0.0983237	0.689056	1	0.832613	0.825985	0	0	0.3896	0.391516
MDP0000231048	AT5G58000.1	Reticulon family protein	-1.79769e+308	-1.26408	1.79769e+308	0.150609	0.706226	1	0.971471	0.963738	0	0	0.401268	0.403241
MDP0000360260			-1.79769e+308	-2.08227	1.79769e+308	0.250378	0.706366	1	2.26598	2.24794	0	0	0.530834	0.533445
MDP0000917758	AT1G07320.1	ribosomal protein L4	-1.79769e+308	-2.0517	1.79769e+308	0.263482	0.720208	1	0.859686	0.852842	0	0	0.205705	0.206716
MDP0000542419	AT5G46170.1	F-box family protein	-1.79769e+308	-2.00439	1.79769e+308	0.261178	0.720466	1	4.18427	4.15096	0	0	1.03459	1.03968
MDP0000944202	AT3G14470.1	NB-ARC domain-containing disease resistance protein	-1.79769e+308	-1.93677	1.79769e+308	0.269467	0.732128	1	1.05764	1.04922	0	0	0.274055	0.275403
MDP0000899209	AT4G12020.1	protein kinase family protein	-1.79769e+308	-3.17182	1.79769e+308	0.313659	0.73598	1	1.42411	1.41277	0	0	0.156769	0.15754
MDP0000437084	AT1G78630.1	Ribosomal protein L13 family protein	-1.79769e+308	-3.56821	1.79769e+308	0.316131	0.74108	1	2.27246	2.25437	0	0	0.190058	0.190992
MDP0000193953	AT1G71692.1	AGAMOUS-like 12	-1.79769e+308	-0.90947	1.79769e+308	0.124312	0.756292	1	1.86626	1.8514	0	0	0.98565	0.990498
MDP0000503723	AT4G33090.1	aminopeptidase M1	-1.79769e+308	-1.15942	1.79769e+308	0.206254	0.767372	1	0.879948	0.872943	0	0	0.390811	0.392733
MDP0000187706			-1.79769e+308	-1.71247	1.79769e+308	0.297983	0.770336	1	1.38588	1.37484	0	0	0.419517	0.421581
MDP0000178281	AT1G12250.2	Pentapeptide repeat-containing protein	-1.79769e+308	-1.12032	1.79769e+308	0.203876	0.772406	1	0.985799	0.977951	0	0	0.44985	0.452063
MDP0000677008	AT1G64405.1		-1.79769e+308	-1.2341	1.79769e+308	0.230477	0.774236	1	0.818628	0.812111	0	0	0.345233	0.346931
MDP0000550212			-1.79769e+308	-1.96079	1.79769e+308	0.330561	0.777954	1	0.824874	0.818307	0	0	0.210213	0.211247
MDP0000464529	AT5G55280.1	homolog of bacterial cytokinesis Z-ring protein FTSZ 1-1	-1.79769e+308	-2.46823	1.79769e+308	0.391685	0.806792	1	2.27569	2.25758	0	0	0.407972	0.409978
MDP0000745312	AT5G58490.1	NAD(P)-binding Rossmann-fold superfamily protein	-1.79769e+308	-2.79649	1.79769e+308	0.399954	0.808069	1	0.929388	0.921989	0	0	0.132709	0.133361
MDP0000257671	AT1G24405.1		-1.79769e+308	-1.86236	1.79769e+308	0.393743	0.827629	1	1.89599	1.88089	0	0	0.517295	0.519839
MDP0000762736	AT1G24405.1		-1.79769e+308	-1.86236	1.79769e+308	0.393743	0.827629	1	1.89599	1.88089	0	0	0.517295	0.519839
MDP0000574982	AT2G47770.1	TSPO(outer membrane tryptophan-rich sensory protein)-related	-1.79769e+308	-0.446634	1.79769e+308	0.0440164	0.828344	1	0.9507	0.943132	0	0	0.692025	0.695429
MDP0000297328	AT5G59845.1	Gibberellin-regulated family protein	-1.79769e+308	-0.902919	1.79769e+308	0.24613	0.832145	1	1.43737	1.42593	0	0	0.762594	0.766344
MDP0000158560			-1.79769e+308	-1.23417	1.79769e+308	0.355499	0.84647	1	0.959018	0.951383	0	0	0.40442	0.406409
MDP0000861495	AT4G29180.2	root hair specific 16	-1.79769e+308	-1.43538	1.79769e+308	0.387388	0.848439	1	0.93598	0.928529	0	0	0.343323	0.345012
MDP0000169828	AT1G34060.1	Pyridoxal phosphate (PLP)-dependent transferases superfamily protein	-1.79769e+308	-0.557882	1.79769e+308	0.188779	0.871314	1	1.25033	1.24037	0	0	0.842583	0.846727
MDP0000121609	AT2G14960.1	Auxin-responsive GH3 family protein	-1.79769e+308	-0.365471	1.79769e+308	0.147449	0.904352	1	0.805104	0.798695	0	0	0.61996	0.623009
MDP0000364885			-1.79769e+308	-0.683962	1.79769e+308	0.361917	0.907754	1	1.15777	1.14855	0	0	0.714919	0.718435
MDP0000876051	AT3G58970.1	magnesium transporter 6	-1.79769e+308	-0.609114	1.79769e+308	0.369939	0.919311	1	1.36128	1.35045	0	0	0.885352	0.889706
MDP0000767179			-1.79769e+308	-0.577195	1.79769e+308	0.373208	0.924859	1	1.12033	1.11141	0	0	0.74494	0.748604
MDP0000342184	ATCG00170.1	DNA-directed RNA polymerase family protein	-1.79769e+308	-0.623695	1.79769e+308	0.416423	0.931714	1	1.23996	1.23009	0	0	0.798338	0.802264
MDP0000350191			-1.79769e+308	-0.396739	1.79769e+308	0.304664	0.934026	1	1.12164	1.11271	0	0	0.845184	0.849341
MDP0000814937	AT2G27810.2	nucleobase-ascorbate transporter 12	-1.79769e+308	-0.575601	1.79769e+308	0.433766	0.940407	1	1.26972	1.25961	0	0	0.845205	0.849362
MDP0000292068			-1.79769e+308	-0.242201	1.79769e+308	0.220172	0.9493	1	1.03254	1.02432	0	0	0.866018	0.870277
MDP0000460161	AT4G12020.2	protein kinase family protein	-1.79769e+308	-0.24047	1.79769e+308	0.219668	0.949527	1	1.1138	1.10493	0	0	0.935293	0.939893
MDP0000132329	AT1G26470.1		-1.79769e+308	0.123967	1.79769e+308	0.259301	0.975999	1	0.858001	0.851171	0	0	0.927545	0.932107
MDP0000358977			-1.79769e+308	0.0910957	1.79769e+308	0.373208	0.987623	1	0.767611	0.761501	0	0	0.811135	0.815124
MDP0000568139	AT3G47340.1	glutamine-dependent asparagine synthase 1	-1.79769e+308	-0.17165	1.79769e+308	0.523606	0.98845	1	1.0714	1.06287	0	0	0.943645	0.948285
MDP0000120974	AT1G14610.1	valyl-tRNA synthetase / valine--tRNA ligase (VALRS)	0	1.79769e+308	1.79769e+308	1	1	1	0	0	0	0	0.687867	0.69125
MDP0000122211	AT5G16210.1	HEAT repeat-containing protein	0	1.79769e+308	1.79769e+308	1	1	1	0	0	0	0	0.626886	0.629969
MDP0000123153	AT3G09390.1	metallothionein 2A	-1.79769e+308	2.7517	1.79769e+308	1	1	1	0.0954711	0.0947111	0	0	0.637887	0.641024
MDP0000127134	AT3G23240.1	ethylene response factor 1	-1.79769e+308	0.974266	1.79769e+308	1	1	1	0.325582	0.32299	0	0	0.634561	0.637681
MDP0000129310	AT3G50520.1	Phosphoglycerate mutase family protein	-1.79769e+308	-0.800062	1.79769e+308	1	1	1	0.19442	0.192872	0	0	0.110771	0.111316
MDP0000130747	AT3G26810.1	auxin signaling F-box 2	-1.79769e+308	0.285038	1.79769e+308	1	1	1	0.537427	0.533148	0	0	0.649611	0.652805
MDP0000133648	AT4G38840.1	SAUR-like auxin-responsive protein family	-1.79769e+308	-2.00961	1.79769e+308	1	1	1	0.576243	0.571655	0	0	0.141965	0.142664
MDP0000134248	AT4G31550.1	WRKY DNA-binding protein 11	-1.79769e+308	0.53539	1.79769e+308	1	1	1	0.565879	0.561374	0	0	0.813619	0.81762
MDP0000136253	AT5G22800.1	Alanyl-tRNA synthetase, class IIc	0	1.79769e+308	1.79769e+308	1	1	1	0	0	0	0	0.673139	0.676449
MDP0000139868			-1.79769e+308	3.56523	1.79769e+308	1	1	1	0.0543164	0.0538841	0	0	0.637824	0.640961
MDP0000145630			0	1.79769e+308	1.79769e+308	1	1	1	0	0	0	0	0.940621	0.945248
MDP0000145743			0	1.79769e+308	1.79769e+308	1	1	1	0	0	0	0	0.547496	0.550189
MDP0000147126	AT3G48040.1	RHO-related protein from plants 10	0	1.79769e+308	1.79769e+308	1	1	1	0	0	0	0	0.530834	0.533445
MDP0000148963	AT1G60500.1	Dynamin related protein 4C	-1.79769e+308	-0.399451	1.79769e+308	1	1	1	0.547072	0.542717	0	0	0.411459	0.413483
MDP0000150757			-1.79769e+308	1.07376	1.79769e+308	1	1	1	0.163869	0.162565	0	0	0.342183	0.343866
MDP0000151877	AT2G46990.1	indole-3-acetic acid inducible 20	0	1.79769e+308	1.79769e+308	1	1	1	0	0	0	0	0.811876	0.815869
MDP0000152716			-1.79769e+308	-0.134831	1.79769e+308	1	1	1	0.546208	0.54186	0	0	0.493513	0.49594
MDP0000153500	AT2G27810.1	nucleobase-ascorbate transporter 12	-1.79769e+308	-0.576649	1.79769e+308	1	1	1	0.617775	0.612857	0	0	0.410932	0.412953
MDP0000153630	AT4G25570.1	Cytochrome b561/ferric reductase transmembrane protein family	-1.79769e+308	-2.35496	1.79769e+308	1	1	1	0.641957	0.636846	0	0	0.124486	0.125098
MDP0000156334			-1.79769e+308	2.64224	1.79769e+308	1	1	1	0.104614	0.103782	0	0	0.64791	0.651096
MDP0000158929			0	1.79769e+308	1.79769e+308	1	1	1	0	0	0	0	0.679676	0.683019
MDP0000159733			-1.79769e+308	-0.924426	1.79769e+308	1	1	1	0.222563	0.220792	0	0	0.116333	0.116905
MDP0000162055	AT1G31230.1	aspartate kinase-homoserine dehydrogenase i	-1.79769e+308	3.13136	1.79769e+308	1	1	1	0.0805014	0.0798605	0	0	0.699785	0.703226
MDP0000163480	AT5G50930.1	Histone superfamily protein	-1.79769e+308	-0.0150006	1.79769e+308	1	1	1	0.28287	0.280618	0	0	0.277715	0.279081
MDP0000165022	AT4G16500.1	Cystatin/monellin superfamily protein	0	1.79769e+308	1.79769e+308	1	1	1	0	0	0	0	0.567841	0.570634
MDP0000166777	AT1G21880.2	lysm domain GPI-anchored protein 1 precursor	-1.79769e+308	-2.33938	1.79769e+308	1	1	1	0.711765	0.706099	0	0	0.139521	0.140208
MDP0000167207	AT3G23240.1	ethylene response factor 1	-1.79769e+308	1.01706	1.79769e+308	1	1	1	0.277827	0.275615	0	0	0.557787	0.560531
MDP0000168826			0	1.79769e+308	1.79769e+308	1	1	1	0	0	0	0	0.565152	0.567931
MDP0000170632	AT2G45970.1	cytochrome P450, family 86, subfamily A, polypeptide 8	-1.79769e+308	-1.56973	1.79769e+308	1	1	1	0.651559	0.646372	0	0	0.217744	0.218815
MDP0000171008	AT5G26240.1	chloride channel D	0	1.79769e+308	1.79769e+308	1	1	1	0	0	0	0	0.839717	0.843847
MDP0000172013			-1.79769e+308	1.00423	1.79769e+308	1	1	1	0.193413	0.191873	0	0	0.384874	0.386767
MDP0000175207			-1.79769e+308	0.327488	1.79769e+308	1	1	1	0.277116	0.27491	0	0	0.344964	0.34666
MDP0000177744			-1.79769e+308	-0.0275399	1.79769e+308	1	1	1	0.520151	0.51601	0	0	0.506253	0.508743
MDP0000180821			-1.79769e+308	-3.27271	1.79769e+308	1	1	1	0.563058	0.558576	0	0	0.057796	0.0580802
MDP0000182493			-1.79769e+308	1.14326	1.79769e+308	1	1	1	0.232658	0.230806	0	0	0.509803	0.51231
MDP0000182541			-1.79769e+308	-0.421721	1.79769e+308	1	1	1	0.68251	0.677077	0	0	0.505461	0.507947
MDP0000183712	AT4G10650.1	P-loop containing nucleoside triphosphate hydrolases superfamily protein	-1.79769e+308	-2.87103	1.79769e+308	1	1	1	0.604648	0.599835	0	0	0.081991	0.0823942
MDP0000186552	AT5G40580.1	20S proteasome beta subunit PBB2	-1.79769e+308	-0.201096	1.79769e+308	1	1	1	0.639836	0.634742	0	0	0.552156	0.554871
MDP0000188207	AT2G34680.1	Outer arm dynein light chain 1 protein	-1.79769e+308	-4.03653	1.79769e+308	1	1	1	0.61664	0.611731	0	0	0.0372772	0.0374605
MDP0000197820			0	1.79769e+308	1.79769e+308	1	1	1	0	0	0	0	0.760231	0.76397
MDP0000202569	AT3G25920.1	ribosomal protein L15	-1.79769e+308	1.12196	1.79769e+308	1	1	1	0.442112	0.438592	0	0	0.954561	0.959256
MDP0000204505	AT3G14620.1	cytochrome P450, family 72, subfamily A, polypeptide 8	0	1.79769e+308	1.79769e+308	1	1	1	0	0	0	0	0.557523	0.560265
MDP0000205786			-1.79769e+308	3.23003	1.79769e+308	1	1	1	0.0828582	0.0821986	0	0	0.77126	0.775053
MDP0000205882	AT4G03230.1	S-locus lectin protein kinase family protein	-1.79769e+308	2.75056	1.79769e+308	1	1	1	0.0272145	0.0269979	0	0	0.18169	0.182584
MDP0000205889	AT2G46330.1	arabinogalactan protein 16	-1.79769e+308	-0.446984	1.79769e+308	1	1	1	0.695656	0.690118	0	0	0.506253	0.508743
MDP0000214562	AT5G50760.1	SAUR-like auxin-responsive protein family	0	1.79769e+308	1.79769e+308	1	1	1	0	0	0	0	0.503109	0.505583
MDP0000215761	AT3G04770.2	40s ribosomal protein SA B	-1.79769e+308	4.1768	1.79769e+308	1	1	1	0.0493213	0.0489287	0	0	0.884923	0.889276
MDP0000222264	AT2G19910.1	RNA-dependent RNA polymerase family protein	-1.79769e+308	0.48611	1.79769e+308	1	1	1	0.271043	0.268886	0	0	0.376618	0.378471
MDP0000222991	AT5G22800.1	Alanyl-tRNA synthetase, class IIc	0	1.79769e+308	1.79769e+308	1	1	1	0	0	0	0	0.673139	0.676449
MDP0000223210			0	1.79769e+308	1.79769e+308	1	1	1	0	0	0	0	0.776842	0.780663
MDP0000231697	AT4G01900.1	GLNB1 homolog	-1.79769e+308	-2.75767	1.79769e+308	1	1	1	0.549548	0.545174	0	0	0.0806107	0.0810072
MDP0000232688	AT3G07310.1	Protein of unknown function (DUF760)	0	1.79769e+308	1.79769e+308	1	1	1	0	0	0	0	0.603583	0.606551
MDP0000233164	AT5G17540.1	HXXXD-type acyl-transferase family protein	-1.79769e+308	-0.578878	1.79769e+308	1	1	1	0.51244	0.508361	0	0	0.34034	0.342013
MDP0000236406			-1.79769e+308	-0.29803	1.79769e+308	1	1	1	0.717925	0.71221	0	0	0.579284	0.582133
MDP0000241358	AT1G74950.1	TIFY domain/Divergent CCT motif family protein	-1.79769e+308	-3.26337	1.79769e+308	1	1	1	0.537068	0.532792	0	0	0.0554865	0.0557594
MDP0000245006	AT5G64820.1		-1.79769e+308	1.87834	1.79769e+308	1	1	1	0.155821	0.15458	0	0	0.568318	0.571113
MDP0000250671	AT2G07050.1	cycloartenol synthase 1	-1.79769e+308	-1.23626	1.79769e+308	1	1	1	0.650321	0.645144	0	0	0.273845	0.275192
MDP0000251090			-1.79769e+308	1.30106	1.79769e+308	1	1	1	0.233618	0.231758	0	0	0.571074	0.573882
MDP0000254356	AT3G14470.1	NB-ARC domain-containing disease resistance protein	-1.79769e+308	1.76798	1.79769e+308	1	1	1	0.191624	0.190099	0	0	0.64743	0.650614
MDP0000259828			-1.79769e+308	1.48658	1.79769e+308	1	1	1	0.183257	0.181798	0	0	0.509442	0.511947
MDP0000262876	AT3G62930.1	Thioredoxin superfamily protein	0	1.79769e+308	1.79769e+308	1	1	1	0	0	0	0	0.564042	0.566816
MDP0000264864	AT3G62270.1	HCO3- transporter family	-1.79769e+308	1.32767	1.79769e+308	1	1	1	0.264598	0.262492	0	0	0.658848	0.662088
MDP0000267148			-1.79769e+308	2.45685	1.79769e+308	1	1	1	0.0882701	0.0875674	0	0	0.480759	0.483124
MDP0000269822			-1.79769e+308	-0.319949	1.79769e+308	1	1	1	0.624038	0.619071	0	0	0.495936	0.498375
MDP0000284221			-1.79769e+308	0.143256	1.79769e+308	1	1	1	0.305068	0.30264	0	0	0.334234	0.335878
MDP0000285731	AT1G69230.1	SPIRAL1-like2	-1.79769e+308	3.17632	1.79769e+308	1	1	1	0.074055	0.0734655	0	0	0.664126	0.667393
MDP0000286375	AT1G64190.1	6-phosphogluconate dehydrogenase family protein	0	1.79769e+308	1.79769e+308	1	1	1	0	0	0	0	0.811135	0.815124
MDP0000287530	AT4G36590.1	MADS-box transcription factor family protein	0	1.79769e+308	1.79769e+308	1	1	1	0	0	0	0	0.922123	0.926658
MDP0000292965	AT1G64380.1	Integrase-type DNA-binding superfamily protein	-1.79769e+308	-5.49206	1.79769e+308	1	1	1	0.71408	0.708395	0	0	0.0157398	0.0158172
MDP0000297550			-1.79769e+308	0.669135	1.79769e+308	1	1	1	0.353392	0.350579	0	0	0.557463	0.560204
MDP0000300321	AT3G45140.1	lipoxygenase 2	-1.79769e+308	-2.935	1.79769e+308	1	1	1	0.569453	0.56492	0	0	0.0738691	0.0742324
MDP0000302438	AT5G06620.1	SET domain protein 38	-1.79769e+308	1.97689	1.79769e+308	1	1	1	0.176145	0.174743	0	0	0.687867	0.69125
MDP0000302964			0	1.79769e+308	1.79769e+308	1	1	1	0	0	0	0	0.64791	0.651096
MDP0000308616			0	1.79769e+308	1.79769e+308	1	1	1	0	0	0	0	1.06686	1.07211
MDP0000311067	AT4G29140.1	MATE efflux family protein	-1.79769e+308	-1.92802	1.79769e+308	1	1	1	0.503617	0.499608	0	0	0.131291	0.131937
MDP0000317298			-1.79769e+308	3.94674	1.79769e+308	1	1	1	0.0688813	0.0683329	0	0	1.0537	1.05888
MDP0000320372			0	1.79769e+308	1.79769e+308	1	1	1	0	0	0	0	0.589341	0.59224
MDP0000327975			0	1.79769e+308	1.79769e+308	1	1	1	0	0	0	0	0.691306	0.694706
MDP0000336338			-1.79769e+308	1.48803	1.79769e+308	1	1	1	0.352291	0.349486	0	0	0.98033	0.985151
MDP0000341118			0	1.79769e+308	1.79769e+308	1	1	1	0	0	0	0	0.561522	0.564284
MDP0000351143			0	1.79769e+308	1.79769e+308	1	1	1	0	0	0	0	0.553567	0.55629
MDP0000352799			0	1.79769e+308	1.79769e+308	1	1	1	0	0	0	0	0.63089	0.633992
MDP0000354108			0	1.79769e+308	1.79769e+308	1	1	1	0	0	0	0	0.839154	0.843281
MDP0000354292			0	1.79769e+308	1.79769e+308	1	1	1	0	0	0	0	0.98033	0.985151
MDP0000355301			-1.79769e+308	0.974926	1.79769e+308	1	1	1	0.261835	0.259751	0	0	0.51055	0.513061
MDP0000355696			-1.79769e+308	1.16582	1.79769e+308	1	1	1	0.304669	0.302244	0	0	0.678118	0.681453
MDP0000359020			-1.79769e+308	2.64813	1.79769e+308	1	1	1	0.146542	0.145375	0	0	0.91129	0.915772
MDP0000390329	AT5G52450.1	MATE efflux family protein	-1.79769e+308	3.97394	1.79769e+308	1	1	1	0.0445354	0.0441809	0	0	0.694237	0.697652
MDP0000392459			0	1.79769e+308	1.79769e+308	1	1	1	0	0	0	0	0.553567	0.55629
MDP0000398757	AT2G33530.1	serine carboxypeptidase-like 46	-1.79769e+308	-2.33151	1.79769e+308	1	1	1	0.507574	0.503533	0	0	0.10004	0.100532
MDP0000400371	AT4G15470.1	Bax inhibitor-1 family protein	-1.79769e+308	2.60707	1.79769e+308	1	1	1	0.166257	0.164933	0	0	1.00488	1.00982
MDP0000408599	AT4G35230.1	BR-signaling kinase 1	0	1.79769e+308	1.79769e+308	1	1	1	0	0	0	0	0.51055	0.513061
MDP0000421199			-1.79769e+308	-0.0248119	1.79769e+308	1	1	1	0.626728	0.621739	0	0	0.611137	0.614143
MDP0000434333	AT1G07130.1	Nucleic acid-binding, OB-fold-like protein	-1.79769e+308	-1.42186	1.79769e+308	1	1	1	0.535026	0.530767	0	0	0.198098	0.199072
MDP0000435117	AT3G50280.1	HXXXD-type acyl-transferase family protein	-1.79769e+308	4.2518	1.79769e+308	1	1	1	0.027209	0.0269924	0	0	0.514235	0.516764
MDP0000436988			0	1.79769e+308	1.79769e+308	1	1	1	0	0	0	0	0.637749	0.640886
MDP0000438699	AT5G25260.1	SPFH/Band 7/PHB domain-containing membrane-associated protein family	-1.79769e+308	-4.20546	1.79769e+308	1	1	1	0.515107	0.511006	0	0	0.0276985	0.0278348
MDP0000447286	AT2G28470.1	beta-galactosidase 8	-1.79769e+308	1.48728	1.79769e+308	1	1	1	0.260534	0.25846	0	0	0.724618	0.728182
MDP0000449519	AT1G60070.2	Adaptor protein complex AP-1, gamma subunit	-1.79769e+308	0.654823	1.79769e+308	1	1	1	0.278494	0.276277	0	0	0.434977	0.437116
MDP0000449712	AT3G62270.1	HCO3- transporter family	-1.79769e+308	1.32767	1.79769e+308	1	1	1	0.264598	0.262492	0	0	0.658848	0.662088
MDP0000453270	AT5G39510.1	Vesicle transport v-SNARE family protein	-1.79769e+308	-0.822277	1.79769e+308	1	1	1	0.556586	0.552156	0	0	0.312271	0.313807
MDP0000458276	AT2G30370.1	allergen-related	0	1.79769e+308	1.79769e+308	1	1	1	0	0	0	0	0.514173	0.516702
MDP0000459412	AT1G08550.1	non-photochemical quenching 1	-1.79769e+308	0.702241	1.79769e+308	1	1	1	0.388378	0.385286	0	0	0.626872	0.629955
MDP0000473967	AT1G49040.1	stomatal cytokinesis defective / SCD1 protein (SCD1)	-1.79769e+308	-2.43566	1.79769e+308	1	1	1	0.446266	0.442713	0	0	0.0818307	0.0822331
MDP0000474718	AT1G30140.1		0	1.79769e+308	1.79769e+308	1	1	1	0	0	0	0	0.751215	0.75491
MDP0000476704	AT1G74310.1	heat shock protein 101	-1.79769e+308	0.97963	1.79769e+308	1	1	1	0.400651	0.397461	0	0	0.783777	0.787632
MDP0000487704	AT5G06600.1	ubiquitin-specific protease 12	-1.79769e+308	1.03838	1.79769e+308	1	1	1	0.446494	0.44294	0	0	0.909762	0.914236
MDP0000517924	AT2G44745.1	WRKY family transcription factor	0	1.79769e+308	1.79769e+308	1	1	1	0	0	0	0	0.505292	0.507777
MDP0000544795	AT2G42130.1	Plastid-lipid associated protein PAP / fibrillin family protein	-1.79769e+308	-1.83526	1.79769e+308	1	1	1	0.716759	0.711054	0	0	0.199266	0.200246
MDP0000560623	AT2G25410.1	RING/U-box superfamily protein	-1.79769e+308	1.75415	1.79769e+308	1	1	1	0.149175	0.147987	0	0	0.499204	0.501659
MDP0000579198			-1.79769e+308	1.97552	1.79769e+308	1	1	1	0.190942	0.189422	0	0	0.74494	0.748604
MDP0000586921	AT5G27670.1	histone H2A 7	0	1.79769e+308	1.79769e+308	1	1	1	0	0	0	0	0.340155	0.341828
MDP0000594166	AT5G58380.1	SOS3-interacting protein 1	-1.79769e+308	-1.62369	1.79769e+308	1	1	1	0.452148	0.448549	0	0	0.145556	0.146271
MDP0000624870			-1.79769e+308	0.487888	1.79769e+308	1	1	1	0.668386	0.663065	0	0	0.929876	0.93445
MDP0000650225	AT5G14750.1	myb domain protein 66	-1.79769e+308	-0.966178	1.79769e+308	1	1	1	0.526132	0.521943	0	0	0.267162	0.268476
MDP0000673701			0	1.79769e+308	1.79769e+308	1	1	1	0	0	0	0	0.59364	0.59656
MDP0000675528			-1.79769e+308	-0.924495	1.79769e+308	1	1	1	0.283464	0.281207	0	0	0.148158	0.148887
MDP0000675805			0	1.79769e+308	1.79769e+308	1	1	1	0	0	0	0	0.530834	0.533445
MDP0000677634	AT4G31550.1	WRKY DNA-binding protein 11	-1.79769e+308	0.53539	1.79769e+308	1	1	1	0.565879	0.561374	0	0	0.813619	0.81762
MDP0000677791			-1.79769e+308	0.231504	1.79769e+308	1	1	1	0.337126	0.334442	0	0	0.392654	0.394585
MDP0000680506			-1.79769e+308	0.977203	1.79769e+308	1	1	1	0.261799	0.259715	0	0	0.511286	0.513801
MDP0000682035	AT5G32450.1	RNA binding (RRM/RBD/RNP motifs) family protein	-1.79769e+308	1.59201	1.79769e+308	1	1	1	0.323477	0.320902	0	0	0.967422	0.97218
MDP0000711426	AT2G37320.1	Tetratricopeptide repeat (TPR)-like superfamily protein	-1.79769e+308	-0.712436	1.79769e+308	1	1	1	0.667987	0.66267	0	0	0.40442	0.406409
MDP0000716081	AT3G23660.2	Sec23/Sec24 protein transport family protein	-1.79769e+308	1.05776	1.79769e+308	1	1	1	0.379658	0.376636	0	0	0.784041	0.787897
MDP0000718341	AT1G74790.1	catalytics	0	1.79769e+308	1.79769e+308	1	1	1	0	0	0	0	0.839717	0.843847
MDP0000719793			0	1.79769e+308	1.79769e+308	1	1	1	0	0	0	0	0.131614	0.132262
MDP0000724725	AT5G20590.1	TRICHOME BIREFRINGENCE-LIKE 5	-1.79769e+308	0.795441	1.79769e+308	1	1	1	0.496243	0.492292	0	0	0.854427	0.858629
MDP0000741255	AT3G63520.1	carotenoid cleavage dioxygenase 1	-1.79769e+308	3.7714	1.79769e+308	1	1	1	0.0398114	0.0394945	0	0	0.539312	0.541964
MDP0000748146	AT2G35830.1		0	1.79769e+308	1.79769e+308	1	1	1	0	0	0	0	0.98033	0.985151
MDP0000756723	AT1G52240.2	RHO guanyl-nucleotide exchange factor 11	0	1.79769e+308	1.79769e+308	1	1	1	0	0	0	0	0.559175	0.561925
MDP0000764837			-1.79769e+308	3.07018	1.79769e+308	1	1	1	0.0563581	0.0559094	0	0	0.469571	0.471881
MDP0000775562			0	1.79769e+308	1.79769e+308	1	1	1	0	0	0	0	0.937634	0.942246
MDP0000779773	AT2G34960.1	cationic amino acid transporter 5	-1.79769e+308	1.99585	1.79769e+308	1	1	1	0.128767	0.127742	0	0	0.509499	0.512005
MDP0000783860			0	1.79769e+308	1.79769e+308	1	1	1	0	0	0	0	0.383365	0.38525
MDP0000799347	AT5G47030.1	ATPase, F1 complex, delta/epsilon subunit	0	1.79769e+308	1.79769e+308	1	1	1	0	0	0	0	0.547496	0.550189
MDP0000799645	AT3G62270.1	HCO3- transporter family	-1.79769e+308	1.32767	1.79769e+308	1	1	1	0.264598	0.262492	0	0	0.658848	0.662088
MDP0000799774			-1.79769e+308	0.13742	1.79769e+308	1	1	1	0.382536	0.379491	0	0	0.417416	0.419469
MDP0000805037	AT2G01918.1	PsbQ-like 3	0	1.79769e+308	1.79769e+308	1	1	1	0	0	0	0	0.582582	0.585447
MDP0000815207			-1.79769e+308	3.23003	1.79769e+308	1	1	1	0.0828582	0.0821986	0	0	0.77126	0.775053
MDP0000825508	AT1G47980.1		-1.79769e+308	2.51711	1.79769e+308	1	1	1	0.173039	0.171661	0	0	0.982645	0.987478
MDP0000836660			-1.79769e+308	-1.31021	1.79769e+308	1	1	1	0.567741	0.563221	0	0	0.227126	0.228243
MDP0000851964			-1.79769e+308	-1.06559	1.79769e+308	1	1	1	0.717668	0.711955	0	0	0.340155	0.341828
MDP0000853677	AT3G61610.1	Galactose mutarotase-like superfamily protein	-1.79769e+308	0.429768	1.79769e+308	1	1	1	0.477355	0.473556	0	0	0.637887	0.641024
MDP0000871207			-1.79769e+308	3.48547	1.79769e+308	1	1	1	0.0776874	0.077069	0	0	0.863201	0.867447
MDP0000889090			0	1.79769e+308	1.79769e+308	1	1	1	0	0	0	0	0.710786	0.714281
MDP0000898271	ATMG00110.1	cytochrome C biogenesis 206	-1.79769e+308	1.75106	1.79769e+308	1	1	1	0.253106	0.251091	0	0	0.845184	0.849341
MDP0000941301			0	1.79769e+308	1.79769e+308	1	1	1	0	0	0	0	0.858784	0.863007
MDP0000942120	AT5G10450.3	G-box regulating factor 6	0	1.79769e+308	1.79769e+308	1	1	1	0	0	0	0	0.517295	0.519839
MDP0000942416	AT5G57300.1	S-adenosyl-L-methionine-dependent methyltransferases superfamily protein	0	1.79769e+308	1.79769e+308	1	1	1	0	0	0	0	0.517295	0.519839
MDP0000191460	AT3G48280.1	cytochrome P450, family 71, subfamily A, polypeptide 25	-1.5598	4.60707	6.16436	1	1	1	0.0222708	0.0220935	0.00755421	0.00754404	0.53843	0.541078
MDP0000280992	AT1G29670.1	GDSL-like Lipase/Acylhydrolase superfamily protein	2.63239	8.72892	6.09402	1	0.29123	0.297455	0.00447643	0.0044408	0.0277562	0.0277188	1.8842	1.89347
MDP0000237939	AT1G29670.1	GDSL-like Lipase/Acylhydrolase superfamily protein	2.63279	8.66222	6.02692	1	0.295514	0.307231	0.0204155	0.0202529	0.126622	0.126451	8.20495	8.2453
MDP0000309741	AT4G24570.1	dicarboxylate carrier 2	0.875067	6.43401	5.55643	1	0	0	0.677854	0.672458	1.24325	1.24157	58.1426	58.4286
MDP0000136340			-3.37572	2.1337	5.50692	1	0.277786	0.735524	0.51222	0.508143	0.0493473	0.0492809	2.22995	2.24092
MDP0000211915			3.56862	9.06932	5.49819	1	0.0886707	0.0116145	0.0796228	0.0789889	0.944709	0.943437	42.4329	42.6416
MDP0000348010			3.08912	8.10626	5.01463	0.666443	0.112397	0.137172	1.37132	1.36041	11.6696	11.6539	374.883	376.727
MDP0000247502	AT4G33467.2		-6.35901	-1.55534	4.80116	0.114466	0.0374899	0.504667	23.7381	23.5491	0.289196	0.288807	8.01253	8.05194
MDP0000725469	AT3G62950.1	Thioredoxin superfamily protein	-1.98163	2.67394	4.65306	0.681182	0.0708461	0.43316	1.24367	1.23377	0.314903	0.314479	7.87355	7.91228
MDP0000164000	AT5G54160.1	O-methyltransferase 1	-4.79807	-0.23316	4.5624	0.664433	0.942548	1	0.758798	0.752758	0.027275	0.0272383	0.640423	0.643573
MDP0000188613	AT1G47980.1		-2.33988	2.20256	4.53993	0.019813	1.51e-09	1.15e-06	2.96108	2.93751	0.584891	0.584104	13.5212	13.5877
MDP0000612469	AT2G01150.1	RING-H2 finger protein 2B	1.38005	5.8996	4.51704	0.493102	2.93e-07	9.66e-06	0.560745	0.556281	1.45949	1.45753	33.2085	33.3719
MDP0000326734	AT2G41850.1	polygalacturonase abscission zone A. thaliana	0.965194	5.4401	4.47239	0.0822727	0	0	1.31422	1.30376	2.56578	2.56233	56.6016	56.88
MDP0000201154	AT3G19940.1	Major facilitator superfamily protein	5.74119	10.1985	4.45483	1	0.465558	0.091968	0.00115598	0.00114678	0.0618332	0.06175	1.34754	1.35417
MDP0000722697	AT3G03480.1	acetyl CoA:(Z)-3-hexen-1-ol acetyltransferase	-5.18251	-0.964849	4.21516	0.0121011	0.077923	0.138934	9.56899	9.49282	0.263496	0.263141	4.86348	4.8874
MDP0000443072	AT5G17540.1	HXXXD-type acyl-transferase family protein	-4.91517	-0.716811	4.19585	0.00624847	0.171328	0.0727905	11.9521	11.8569	0.396123	0.39559	7.21424	7.24972
MDP0000351526	AT2G45180.1	Bifunctional inhibitor/lipid-transfer protein/seed storage 2S albumin superfamily protein	-4.4157	-0.230521	4.18267	0.247202	0.870459	0.524037	2.33802	2.31941	0.109544	0.109397	1.9769	1.98662
MDP0000573888	AT4G33550.1	Bifunctional inhibitor/lipid-transfer protein/seed storage 2S albumin superfamily protein	-4.06336	0.0830049	4.14385	1	1	1	0.509269	0.505215	0.0304618	0.0304208	0.535135	0.537767
MDP0000207157	AT2G27140.1	HSP20-like chaperones superfamily protein	-0.138832	3.93595	4.07227	1	0.00032402	0.0267253	0.21325	0.211552	0.193685	0.193424	3.23785	3.25377
MDP0000193862	AT3G54450.1	Major facilitator superfamily protein	3.8548	7.90202	4.04472	1	1	1	0.00258512	0.00256454	0.0374016	0.0373513	0.613417	0.616434
MDP0000913920	AT3G12940.1	2-oxoglutarate (2OG) and Fe(II)-dependent oxygenase superfamily protein	-4.75702	-0.730045	4.02447	0.714885	0.852395	0.924774	2.81221	2.78983	0.104002	0.103862	1.68195	1.69022
MDP0000165325			-3.10476	0.91996	4.02221	0.00679859	0.0235234	0.000894132	8.28784	8.22186	0.963419	0.962123	15.5563	15.6328
MDP0000212925	AT5G48670.1	AGAMOUS-like 80	3.50625	7.51842	4.00966	0.171588	0.000257163	2.06e-06	0.112281	0.111388	1.27583	1.27412	20.4223	20.5228
MDP0000255986	AT4G19840.1	phloem protein 2-A1	-2.9258	1.08029	4.00358	1	1	1	0.492633	0.488711	0.0648292	0.0647419	1.03336	1.03844
MDP0000858559	AT2G21820.1		-6.8843	-2.93382	3.94797	0.00249488	2.71e-08	0.287118	158.313	157.053	1.34009	1.33829	20.553	20.6541
MDP0000125944	AT3G54700.1	phosphate transporter 1;7	-4.04561	-0.126079	3.91702	1	1	1	0.592672	0.587954	0.0358892	0.0358409	0.538753	0.541403
MDP0000209662	AT1G47980.1		-1.57937	2.33467	3.91154	0.218112	1.86e-06	0.000441343	1.41723	1.40595	0.474244	0.473606	7.09212	7.127
MDP0000183197	AT5G17540.1	HXXXD-type acyl-transferase family protein	-4.77839	-0.903043	3.87283	0.0044043	0.0793055	0.0819751	15.1623	15.0416	0.552494	0.551751	8.04361	8.08317
MDP0000214963			-4.85323	-0.97952	3.8712	0.0384952	0.161967	0.276081	33.1424	32.8785	1.14661	1.14507	16.6743	16.7563
MDP0000640601	AT5G05250.1		-1.70099	2.16636	3.86485	1	0.00107572	0.0236932	0.706797	0.701171	0.217393	0.2171	3.14749	3.16297
MDP0000628976	AT2G29380.1	highly ABA-induced PP2C gene 3	-6.47863	-2.6668	3.80932	0.000266451	2.34e-09	0.146698	9.57968	9.50342	0.107421	0.107276	1.49655	1.50391
MDP0000745371	AT3G62730.1		-1.26995	2.53094	3.79838	1	0.0146558	0.155755	0.493697	0.489767	0.204723	0.204448	2.8306	2.84452
MDP0000684655	AT3G03480.1	acetyl CoA:(Z)-3-hexen-1-ol acetyltransferase	-4.74013	-0.99152	3.7461	1.66e-11	6.89e-05	1.34e-06	57.8164	57.3562	2.16337	2.16046	28.8471	28.989
MDP0000251438	AT5G13170.1	senescence-associated gene 29	-5.28621	-1.54453	3.73917	0.00101601	0.000785918	0.0896212	7.52447	7.46457	0.192827	0.192568	2.5589	2.57149
MDP0000285490	AT1G62360.1	KNOX/ELK homeobox transcription factor	-4.11197	-0.383115	3.72635	1	1	1	0.611805	0.606935	0.0353823	0.0353346	0.465386	0.467674
MDP0000244504	AT5G13170.1	senescence-associated gene 29	-5.16474	-1.47005	3.69218	0.00138051	0.00190023	0.0971533	6.91688	6.86182	0.192827	0.192568	2.47691	2.48909
MDP0000152278	AT4G16740.1	terpene synthase 03	1.15123	4.83812	3.68438	1	0.0286648	0.170462	0.237935	0.236041	0.52846	0.527749	6.75159	6.7848
MDP0000340389			0.399337	4.06254	3.66069	1	0.237717	0.625359	0.323477	0.320902	0.426635	0.426061	5.3619	5.38827
MDP0000876858	AT4G31060.1	Integrase-type DNA-binding superfamily protein	-0.804547	2.79453	3.59657	0.885966	0.207537	0.596471	1.18711	1.17766	0.679673	0.678758	8.1707	8.21088
MDP0000178002			-3.76542	-0.171628	3.59128	0.347944	0.925698	0.637408	3.8907	3.85973	0.286104	0.285719	3.42682	3.44367
MDP0000152370	AT5G17540.1	HXXXD-type acyl-transferase family protein	-4.43444	-0.845754	3.58618	4.04e-06	0.0125267	0.00136395	15.6274	15.503	0.722746	0.721773	8.62615	8.66857
MDP0000550121	AT3G01750.1	Ankyrin repeat family protein	-1.13144	2.45418	3.5831	1	1	1	0.138479	0.137377	0.0632104	0.0631253	0.752825	0.756527
MDP0000134064			1.79769e+308	1.79769e+308	3.58073	1	1	1	0	0	0.0682015	0.0681097	0.810931	0.81492
MDP0000311104	AT5G17540.1	HXXXD-type acyl-transferase family protein	-4.54233	-0.978072	3.56175	0	1.26e-05	5.49e-10	111.865	110.974	4.80083	4.79437	56.337	56.6141
MDP0000563404	AT5G17540.1	HXXXD-type acyl-transferase family protein	-4.34665	-0.808179	3.53596	4.2e-12	0.00140171	2.47e-07	13.8896	13.7791	0.682682	0.681763	7.86926	7.90796
MDP0000199152	AT4G16730.1	terpene synthase 02	0.64902	4.18479	3.53326	1	7.52e-12	3.02e-07	0.415453	0.412146	0.651473	0.650597	7.49548	7.53235
MDP0000496604	AT3G12580.1	heat shock protein 70	-3.44533	0.0451743	3.488	0.664447	0.990409	0.867596	1.54911	1.53678	0.142212	0.14202	1.58566	1.59346
MDP0000323088			-4.38102	-0.896228	3.48229	9.68e-10	0.109194	1.1e-05	197.258	195.688	9.46707	9.45432	105.141	105.658
MDP0000637737	AT5G17540.1	HXXXD-type acyl-transferase family protein	-4.40238	-0.925507	3.47436	0	4.21e-07	0	268.99	266.848	12.72	12.7029	140.494	141.185
MDP0000351818			-0.914832	2.56086	3.47318	1	0.74346	0.933969	0.527336	0.523138	0.279702	0.279326	3.08682	3.102
MDP0000214714	AT5G17540.1	HXXXD-type acyl-transferase family protein	-4.44251	-0.968713	3.47128	0	1.93e-07	0	60.4924	60.0108	2.7821	2.77836	30.6632	30.814
MDP0000308205	AT3G51895.1	sulfate transporter 3;1	-1.00244	2.47084	3.47077	0.00722272	0	0	9.08176	9.00946	4.53321	4.52711	49.9455	50.1911
MDP0000251123			-3.54123	-0.0729679	3.46575	1	1	1	0.58232	0.577684	0.0500201	0.0499528	0.549193	0.551894
MDP0000221957	AT1G13740.1	ABI five binding protein 2	-8.04736	-4.5931	3.45175	0.0152969	7.68e-08	1	9.07855	9.00628	0.0343179	0.0342717	0.373151	0.374986
MDP0000166457	AT5G17540.1	HXXXD-type acyl-transferase family protein	-4.40516	-0.96186	3.44079	0	7.19e-06	9.87e-12	25.699	25.4945	1.21292	1.21129	13.0887	13.1531
MDP0000252508	AT3G24130.1	Pectin lyase-like superfamily protein	0.638628	4.07137	3.43024	1	6.28e-05	0.00668735	0.250091	0.248101	0.389354	0.38883	4.17093	4.19145
MDP0000242083	AT5G16990.1	Zinc-binding dehydrogenase family protein	0.624686	4.05248	3.42528	1	1	1	0.0384562	0.0381501	0.0592947	0.0592149	0.633012	0.636125
MDP0000619822	AT5G17540.1	HXXXD-type acyl-transferase family protein	-4.38338	-0.959985	3.42089	4.97e-06	0.00559101	0.00271688	14.7536	14.6362	0.70692	0.705969	7.52392	7.56092
MDP0000239469	AT2G37240.1	Thioredoxin superfamily protein	-5.64506	-2.24757	3.39498	0.114528	0.0288422	1	3.07237	3.04791	0.0613961	0.0613134	0.641823	0.64498
MDP0000378041	AT2G40950.1	Basic-leucine zipper (bZIP) transcription factor family protein	-3.61342	-0.234422	3.37649	0.485104	0.922085	0.771838	2.70294	2.68142	0.220845	0.220548	2.27928	2.29049
MDP0000161415	AT2G21610.1	pectinesterase 11	-0.820689	2.55397	3.37215	1	0.0835473	0.366926	0.559817	0.55536	0.316952	0.316526	3.26133	3.27737
MDP0000661371	AT5G59320.1	lipid transfer protein 3	-2.31186	1.05473	3.36408	0.423286	0.384161	0.39697	2.66145	2.64027	0.536018	0.535297	5.48471	5.51168
MDP0000694597	AT5G59320.1	lipid transfer protein 3	-2.31186	1.05473	3.36408	0.423286	0.384161	0.39697	2.66145	2.64027	0.536018	0.535297	5.48471	5.51168
MDP0000222300	AT1G71050.1	Heavy metal transport/detoxification superfamily protein	1.18271	4.5469	3.36168	1	0.000740689	0.0195637	0.323535	0.32096	0.734433	0.733445	7.50245	7.53935
MDP0000158999	AT1G27620.1	HXXXD-type acyl-transferase family protein	-1.5089	1.8473	3.35368	0.125234	6.66e-06	0.000125518	1.35232	1.34155	0.475177	0.474537	4.82724	4.85098
MDP0000060934	AT5G17540.1	HXXXD-type acyl-transferase family protein	-4.23584	-0.885822	3.34751	0	4.06e-05	1.94e-12	25.8128	25.6073	1.37	1.36815	13.8581	13.9263
MDP0000252890	AT5G38410.1	Ribulose bisphosphate carboxylase (small chain) family protein	-5.26684	-1.91683	3.3475	0.045247	0.0171529	0.501769	6.54453	6.49243	0.169982	0.169753	1.71943	1.72788
MDP0000180107	AT4G03390.1	STRUBBELIG-receptor family 3	-2.92509	0.418942	3.34152	0.915722	0.947406	0.970239	1.3078	1.29739	0.172188	0.171956	1.73454	1.74307
MDP0000288052	AT3G01910.1	sulfite oxidase	-3.01329	0.32826	3.33904	1	1	1	0.427	0.423601	0.0528857	0.0528145	0.531831	0.534446
MDP0000251256	AT3G24130.1	Pectin lyase-like superfamily protein	0.809985	4.15123	3.33874	1	4.1e-05	0.00469311	0.250091	0.248101	0.438459	0.437868	4.40832	4.43
MDP0000289026	AT2G05310.1		-5.92394	-2.58944	3.33199	0.27386	0.0914445	0.826144	6.76362	6.70978	0.111403	0.111253	1.11483	1.12032
MDP0000138927	AT1G32450.1	nitrate transporter 1.5	-2.78165	0.549267	3.32841	0	0.00720296	0	22.7196	22.5388	3.30401	3.29956	32.9819	33.1441
MDP0000287234	AT3G24130.1	Pectin lyase-like superfamily protein	0.703023	4.02326	3.31773	1	0.000121429	0.0100761	0.239174	0.23727	0.389354	0.38883	3.85803	3.87701
MDP0000282945	AT1G31830.1	Amino acid permease family protein	-4.25134	-0.933651	3.31518	0	1.48e-05	7.7e-12	14.1851	14.0722	0.744821	0.743819	7.36725	7.40349
MDP0000830772	AT4G23690.1	Disease resistance-responsive (dirigent-like protein) family protein	-3.05103	0.265091	3.31361	0.0575206	0.757874	0.102421	3.98127	3.94958	0.480364	0.479717	4.74625	4.76959
MDP0000213404	AT5G47550.1	Cystatin/monellin superfamily protein	-7.58831	-4.27731	3.30849	5.49e-11	0	0.0421375	112.031	111.139	0.582145	0.581361	5.73152	5.75971
MDP0000374420			-3.55806	-0.247466	3.30809	0.534273	0.926091	1	1.18002	1.17062	0.100186	0.100051	0.986105	0.990954
MDP0000300836	AT5G17540.1	HXXXD-type acyl-transferase family protein	-4.23102	-0.942748	3.28576	0	6.99e-06	4.54e-13	59.4272	58.9541	3.16462	3.16036	30.6704	30.8212
MDP0000219021	AT5G14100.1	non-intrinsic ABC protein 14	1.36775	4.65344	3.28318	2.37e-05	0	0	2.504	2.48407	6.46202	6.45332	62.5157	62.8232
MDP0000328563	AT5G24860.1	flowering promoting factor 1	-5.61048	-2.332	3.27598	7.75e-13	0	0.000489099	115.255	114.337	2.35904	2.35586	22.7084	22.8201
MDP0000886138	AT2G41380.1	S-adenosyl-L-methionine-dependent methyltransferases superfamily protein	-0.0560548	3.20453	3.25807	0.962724	0	1.6e-09	2.23195	2.21418	2.14689	2.144	20.4114	20.5117
MDP0000388537	AT5G17540.1	HXXXD-type acyl-transferase family protein	-4.21773	-0.97698	3.23824	2.45e-08	0.000881198	0.00018832	14.8295	14.7115	0.797009	0.795936	7.47404	7.5108
MDP0000185723	AT5G17540.1	HXXXD-type acyl-transferase family protein	-4.14628	-0.92397	3.2198	0	3.14e-06	0	101.563	100.755	5.73562	5.7279	53.1034	53.3646
MDP0000231619	AT3G51895.1	sulfate transporter 3;1	-0.826595	2.39112	3.21521	0.00154941	0	0	25.9957	25.7888	14.6579	14.6382	135.279	135.944
MDP0000251505	AT1G56600.1	galactinol synthase 2	-2.32708	0.881456	3.20603	1	1	1	0.461536	0.457862	0.091978	0.0918542	0.843489	0.847637
MDP0000412025	AT1G56600.1	galactinol synthase 2	-2.17905	1.02949	3.20603	1	1	1	0.416528	0.413212	0.091978	0.0918542	0.843489	0.847637
MDP0000251339	AT5G17540.1	HXXXD-type acyl-transferase family protein	-4.17081	-0.975765	3.19253	6.34e-06	0.00650676	0.00419303	8.02201	7.95815	0.445395	0.444795	4.04648	4.06638
MDP0000807011	AT3G27250.1		-4.61774	-1.42805	3.18719	0.18509	0.240299	1	1.38601	1.37498	0.0564532	0.0563772	0.510989	0.513502
MDP0000407572	AT5G17540.1	HXXXD-type acyl-transferase family protein	-4.04058	-0.859455	3.17862	8.49e-10	0.00183518	1.63e-05	10.4249	10.342	0.633487	0.632634	5.70008	5.72811
MDP0000796594			-2.81244	0.358302	3.16823	0.51821	0.869614	0.718707	4.52743	4.49139	0.6445	0.643632	5.75759	5.7859
MDP0000242277	AT2G47430.1	Signal transduction histidine kinase	2.76654	5.93485	3.1658	1	1.43e-06	4.04e-06	0.0346539	0.0343781	0.235811	0.235494	2.10305	2.11339
MDP0000428199	AT5G17540.1	HXXXD-type acyl-transferase family protein	-4.087	-0.923275	3.16122	5.48e-14	0.000148046	1.27e-07	15.5495	15.4257	0.914966	0.913735	8.13413	8.17413
MDP0000546792	AT5G17540.1	HXXXD-type acyl-transferase family protein	-4.12147	-0.963528	3.15543	4.72e-14	7.55e-05	1.7e-07	25.3832	25.1811	1.45835	1.45638	12.9129	12.9764
MDP0000224219	AT3G14470.1	NB-ARC domain-containing disease resistance protein	-3.10234	0.043952	3.14378	1	1	1	0.366253	0.363337	0.0426465	0.0425891	0.374577	0.376419
MDP0000122515			-1.14439	2.00009	3.14197	0.0101349	0	0	143.778	142.634	65.0425	64.955	570.572	573.378
MDP0000311618	AT3G51895.1	sulfate transporter 3;1	-1.25869	1.88175	3.13793	0.00119007	0	0	4.56527	4.52893	1.90794	1.90537	16.6901	16.7721
MDP0000186167	AT3G12955.1	SAUR-like auxin-responsive protein family	2.01228	5.14053	3.12575	0.355797	0.000557201	0.00748892	0.459371	0.455714	1.85319	1.85069	16.0748	16.1539
MDP0000499186	AT1G11570.2	NTF2-like	-5.92089	-2.7961	3.12227	0.27417	0.0871057	1	0.936958	0.9295	0.0154652	0.0154444	0.133825	0.134483
MDP0000204730	AT1G20840.1	tonoplast monosaccharide transporter1	-2.32148	0.791578	3.11055	1	1	1	0.30806	0.305608	0.061631	0.0615481	0.528997	0.531598
MDP0000447570	AT3G23240.1	ethylene response factor 1	-0.0200134	3.08867	3.10618	1	1	1	0.11666	0.115731	0.115053	0.114898	0.98454	0.989382
MDP0000250193	AT3G51490.2	tonoplast monosaccharide transporter3	4.84884	7.94532	3.09397	1	9.81e-05	5.69e-09	0.0213048	0.0211352	0.613937	0.613111	5.20939	5.23501
MDP0000157111	AT4G21120.1	amino acid transporter 1	-0.298203	2.78865	3.08434	0.771816	5.29e-12	2.84e-07	0.832417	0.82579	0.676975	0.676064	5.70605	5.73412
MDP0000158753	AT1G32450.1	nitrate transporter 1.5	-2.303	0.75658	3.05707	0.0452204	0.167326	0.015846	1.19408	1.18458	0.24197	0.241645	2.00132	2.01116
MDP0000226939	AT2G44880.1	Pentatricopeptide repeat (PPR-like) superfamily protein	-2.12508	0.926312	3.04889	1	1	1	0.284311	0.282048	0.0651749	0.0650871	0.536007	0.538643
MDP0000362190			-6.87091	-3.82875	3.03964	0.0447537	0.000205947	0.737627	448.109	444.542	3.82855	3.8234	31.2855	31.4394
MDP0000195633	AT5G24580.1	Heavy metal transport/detoxification superfamily protein	-2.39704	0.638112	3.03265	0.0901948	0.364544	0.0698307	1.64739	1.63427	0.312762	0.312341	2.54341	2.55592
MDP0000236441	AT5G24580.1	Heavy metal transport/detoxification superfamily protein	-2.39704	0.638112	3.03265	0.0901948	0.364544	0.0698307	1.64739	1.63427	0.312762	0.312341	2.54341	2.55592
MDP0000180783			-3.94886	-0.920972	3.02538	0.388557	0.627917	0.786184	5.01258	4.97268	0.324591	0.324155	2.62634	2.63925
MDP0000128697	AT5G06490.1	RING/U-box superfamily protein	1.98258	5.00729	3.0222	1	0.425346	0.741054	0.0362911	0.0360022	0.143422	0.143229	1.15791	1.1636
MDP0000370015			-2.52727	0.497116	3.02188	0.573531	0.828059	0.741121	2.24968	2.23177	0.390244	0.389719	3.1499	3.16539
MDP0000198757	AT1G66980.1	suppressor of npr1-1 constitutive 4	-0.230907	2.78747	3.01586	0.563387	0	0	11.6337	11.5411	9.91311	9.89976	79.6819	80.0738
MDP0000246808	AT3G23240.1	ethylene response factor 1	-0.0200623	2.99604	3.01359	1	1	1	0.0696786	0.0691239	0.0687163	0.0686238	0.551476	0.554188
MDP0000271176	AT3G50950.1	HOPZ-ACTIVATED RESISTANCE 1	-0.937975	2.07733	3.0128	1	0.000157173	0.00397315	0.495286	0.491343	0.258522	0.258174	2.0736	2.08379
MDP0000251957	AT1G52510.1	alpha/beta-Hydrolases superfamily protein	-4.62133	-1.60721	3.01162	0.220308	0.237788	1	0.839685	0.833001	0.0341159	0.03407	0.273419	0.274763
MDP0000616079	AT1G70560.1	tryptophan aminotransferase of Arabidopsis 1	-1.87302	1.13822	3.00873	1	0.222762	0.21935	0.532949	0.528706	0.145496	0.1453	1.16373	1.16946
MDP0000528241	AT3G19910.1	RING/U-box superfamily protein	0.152716	3.14399	2.98876	1	1	1	0.093623	0.0928777	0.104077	0.103937	0.821007	0.825045
MDP0000750914	AT1G21310.1	extensin 3	-0.807939	2.18272	2.98815	0.167688	5.74e-14	5.14e-11	115.816	114.894	66.1539	66.0648	521.628	524.194
MDP0000357126			1.79769e+308	1.79769e+308	2.97837	1	0.0737926	0.625031	0	0	0.44885	0.448246	3.51531	3.5326
MDP0000595271	AT3G50980.1	dehydrin xero 1	-2.38921	0.588995	2.9757	0	0.00294629	0	1193.4	1183.9	227.804	227.497	1780.82	1789.58
MDP0000919954	AT3G02280.1	Flavodoxin family protein	-3.14491	-0.16771	2.97469	0.503303	0.948311	1	1.15735	1.14814	0.130844	0.130668	1.02214	1.02717
MDP0000210897			-2.05617	0.905835	2.9595	0.708431	0.735417	0.795954	1.34991	1.33917	0.324591	0.324155	2.5091	2.52144
MDP0000868045	AT3G50980.1	dehydrin xero 1	-2.34026	0.598077	2.93582	0	0.00772369	0	1046.63	1038.3	206.684	206.406	1571.67	1579.4
MDP0000210616	AT2G46820.1	photosystem I P subunit	-5.3152	-2.3784	2.93429	0.00384222	0.000169292	0.3679	11.2446	11.1551	0.282429	0.282049	2.14538	2.15593
MDP0000648324			1.79769e+308	1.79769e+308	2.927	1	0.130966	0.730269	0	0	0.209869	0.209586	1.58616	1.59396
MDP0000927351	AT1G66980.1	suppressor of npr1-1 constitutive 4	-0.388024	2.54141	2.92693	0.61177	8.83e-15	1.69e-09	2.79355	2.77131	2.13476	2.13189	16.1334	16.2128
MDP0000325346	AT2G46820.1	photosystem I P subunit	-6.48978	-3.57244	2.91484	0.0612509	0.00121557	1	10.0345	9.95458	0.111654	0.111504	0.836782	0.840898
MDP0000552812	AT1G56010.2	NAC domain containing protein 1	-5.75646	-2.83929	2.91466	0.291206	0.110016	1	5.50324	5.45944	0.101801	0.101664	0.762844	0.766596
MDP0000789227	AT3G23230.1	Integrase-type DNA-binding superfamily protein	0.0608848	2.97167	2.90828	1	1	1	0.0812752	0.0806283	0.0847786	0.0846645	0.632485	0.635596
MDP0000880063	AT3G23230.1	Integrase-type DNA-binding superfamily protein	0.0608848	2.97167	2.90828	1	1	1	0.0812752	0.0806283	0.0847786	0.0846645	0.632485	0.635596
MDP0000325376	AT1G71050.1	Heavy metal transport/detoxification superfamily protein	1.31563	4.22061	2.90247	0.410825	1.52e-05	0.0023918	0.630996	0.625973	1.57062	1.56851	11.6704	11.7278
MDP0000172814	AT2G37240.1	Thioredoxin superfamily protein	-4.76842	-1.8664	2.8995	0.0519148	0.0349881	1	3.07023	3.04579	0.112651	0.112499	0.835325	0.839433
MDP0000131465			-1.70917	1.18843	2.8951	0.723847	0.605547	0.745277	5.15304	5.11202	1.57598	1.57386	11.6505	11.7078
MDP0000481989	AT1G42430.1		-4.8187	-1.92371	2.89247	0	0	0	245.068	243.117	8.68389	8.6722	64.0796	64.3947
MDP0000804078	AT3G62950.1	Thioredoxin superfamily protein	2.67043	5.54783	2.87489	0.322695	0.00659658	0.0314261	0.476987	0.47319	3.03659	3.03251	22.136	22.2449
MDP0000356821	AT3G51895.1	sulfate transporter 3;1	-0.743742	2.1315	2.87274	0.33262	9.29e-10	5.74e-07	11.6414	11.5488	6.95214	6.94278	50.6037	50.8526
MDP0000216696			-3.33508	-0.465101	2.86747	0.22877	0.747683	0.587423	45.7717	45.4074	4.53564	4.52953	32.894	33.0558
MDP0000277420	AT1G78530.1	Protein kinase superfamily protein	-0.980782	1.88216	2.86043	1	0.000440457	0.00497779	0.498124	0.494159	0.252402	0.252062	1.8216	1.83056
MDP0000938969	AT1G79900.1	Mitochondrial substrate carrier family protein	-5.59484	-2.73303	2.8593	0.308952	0.138291	1	1.59331	1.58063	0.0329676	0.0329232	0.237743	0.238912
MDP0000120878			-2.68147	0.161523	2.84048	0.0150428	0.827623	0.0321971	5.23744	5.19574	0.816425	0.815326	5.81127	5.83985
MDP0000672985			0.082949	2.92548	2.84003	1	0.261788	0.657615	0.144566	0.143415	0.153121	0.152915	1.08956	1.09492
MDP0000198091	AT4G13345.1	Serinc-domain containing serine and sphingolipid biosynthesis protein	-5.27673	-2.43649	2.83773	5.47e-05	2.44e-07	0.16162	9.95048	9.87127	0.256678	0.256333	1.82355	1.83251
MDP0000353901			1.79769e+308	1.79769e+308	2.8308	1	0.297718	0.873689	0	0	0.362937	0.362448	2.56608	2.5787
MDP0000183910	AT1G17710.1	Pyridoxal phosphate phosphatase-related protein	-4.81245	-1.98105	2.82889	2.04e-08	2.15e-09	0.0110888	20.1881	20.0274	0.718461	0.717494	5.07305	5.098
MDP0000254790	AT5G52280.1	Myosin heavy chain-related protein	-5.4412	-2.60987	2.82883	0.00199424	2.6e-05	1	1.10957	1.10074	0.0255383	0.0255039	0.180317	0.181204
MDP0000125256	AT1G58170.1	Disease resistance-responsive (dirigent-like protein) family protein	-3.92015	-1.09261	2.82503	1.39e-10	4.75e-05	5.59e-05	35.1092	34.8297	2.3192	2.31608	16.3321	16.4124
MDP0000356776			0.402754	3.22567	2.82041	0.958715	0.392678	0.770701	0.860985	0.854131	1.13825	1.13672	7.99004	8.02934
MDP0000299702			-4.16759	-1.34681	2.81828	0.263137	0.373178	1	1.28159	1.27139	0.0713144	0.0712185	0.49986	0.502318
MDP0000231257	AT2G22070.1	pentatricopeptide (PPR) repeat-containing protein	-3.66947	-0.865301	2.80166	1	1	1	0.501717	0.497723	0.0394309	0.0393779	0.273216	0.27456
MDP0000218780			-0.972344	1.83144	2.80128	1	1	1	0.227649	0.225837	0.116028	0.115871	0.803739	0.807692
MDP0000345347			-1.59568	1.1854	2.77857	0.905244	0.809806	0.939151	16.4705	16.3394	5.44953	5.4422	37.1601	37.3428
MDP0000496027	AT4G36220.1	ferulic acid 5-hydroxylase 1	-1.45969	1.31975	2.77693	1	1	1	0.285149	0.282879	0.103672	0.103533	0.706133	0.709606
MDP0000140671			-2.10675	0.671042	2.77528	1	1	1	0.551658	0.547267	0.128078	0.127906	0.871371	0.875656
MDP0000180580	AT2G26695.1	Ran BP2/NZF zinc finger-like superfamily protein	-3.03894	-0.261208	2.77522	7.01e-05	0.581624	0.00160251	20.2844	20.1229	2.46803	2.46471	16.7903	16.8729
MDP0000182497	AT4G16430.1	basic helix-loop-helix (bHLH) DNA-binding superfamily protein	-2.54495	0.226029	2.76847	1	1	1	0.514571	0.510475	0.0881738	0.0880552	0.597058	0.599994
MDP0000659260	AT1G68320.1	myb domain protein 62	-3.07137	-0.300452	2.76841	0.000999991	0.593055	0.0144712	5.24899	5.2072	0.624453	0.623613	4.22824	4.24903
MDP0000560112	AT1G69530.1	expansin A1	-5.31615	-2.54846	2.76518	0.340736	0.19536	1	1.24948	1.23953	0.0313624	0.0313202	0.211882	0.212924
MDP0000196340	AT5G19850.1	alpha/beta-Hydrolases superfamily protein	-3.83741	-1.07018	2.76472	1	1	1	0.727606	0.721814	0.0509003	0.0508318	0.343771	0.345461
MDP0000155607	AT3G62830.1	NAD(P)-binding Rossmann-fold superfamily protein	-2.71314	0.0529746	2.7636	0.760222	0.986325	1	0.950465	0.942899	0.144944	0.144749	0.978165	0.982976
MDP0000155974	AT5G56550.1	oxidative stress 3	-1.23693	1.52881	2.76323	1	1	1	0.205713	0.204075	0.0872788	0.0871613	0.588855	0.591751
MDP0000280105	AT4G31940.1	cytochrome P450, family 82, subfamily C, polypeptide 4	-3.29267	-0.536787	2.75337	0.00868935	0.411251	0.110049	1.78117	1.76699	0.181766	0.181522	1.21799	1.22398
MDP0000178268	AT3G45140.1	lipoxygenase 2	-2.89849	-0.148761	2.74722	0.109136	0.899937	0.31297	30.3735	30.1317	4.07345	4.06797	27.1795	27.3132
MDP0000517770	AT4G37870.1	phosphoenolpyruvate carboxykinase 1	0.983803	3.7259	2.73959	1	0.414257	0.782565	0.171924	0.170555	0.340009	0.339551	2.2567	2.2678
MDP0000293686	AT1G55210.1	Disease resistance-responsive (dirigent-like protein) family protein	-5.45248	-2.71692	2.73305	0.517489	0.364766	1	1.57006	1.55756	0.0358556	0.0358073	0.236903	0.238068
MDP0000125631	AT1G44575.1	Chlorophyll A-B binding family protein	-6.60284	-3.87335	2.72698	0.00122824	5.07e-08	1	13.0146	12.911	0.133899	0.133718	0.880977	0.885309
MDP0000176615	AT3G02300.1	Regulator of chromosome condensation (RCC1) family protein	-1.37461	1.35299	2.72508	1	0.54208	0.733306	0.428112	0.424704	0.165105	0.164882	1.08487	1.0902
MDP0000925058	AT4G05030.1	Copper transport protein family	1.79769e+308	1.79769e+308	2.72072	1	0.288777	0.868411	0	0	0.488856	0.488198	3.20246	3.21821
MDP0000182452	AT1G18530.1	EF hand calcium-binding protein family	-2.02213	0.692112	2.71174	0.458249	0.635559	0.523619	2.41544	2.39621	0.594666	0.593866	3.87143	3.89047
MDP0000173908			-3.35769	-0.643823	2.71135	0.416911	0.758047	1	0.832053	0.825429	0.0811684	0.0810591	0.528287	0.530885
MDP0000277246	AT1G15170.1	MATE efflux family protein	-3.05143	-0.338105	2.71081	0	0.162001	0	12.9966	12.8931	1.56768	1.56557	10.1995	10.2496
MDP0000774664	AT1G31320.1	LOB domain-containing protein 4	1.79769e+308	1.79769e+308	2.6942	1	0.160059	0.764139	0	0	0.318219	0.31779	2.04665	2.05672
MDP0000255882	AT2G17270.1	phosphate transporter 3;3	-4.3972	-1.70866	2.68603	0.0018437	0.00248448	0.234857	5.31172	5.26944	0.252085	0.251746	1.61216	1.62009
MDP0000794044	AT2G17270.1	phosphate transporter 3;3	-4.3972	-1.70866	2.68603	0.0018437	0.00248448	0.234857	5.31172	5.26944	0.252085	0.251746	1.61216	1.62009
MDP0000169311	AT3G45140.1	lipoxygenase 2	-2.84662	-0.162977	2.68113	9.34e-11	0.642594	1.2e-08	6.07775	6.02937	0.844937	0.8438	5.38531	5.41179
MDP0000385446	AT4G33467.2		-6.78375	-4.10941	2.67183	0.00060523	4.32e-09	0.536417	89.1272	88.4177	0.808904	0.807815	5.12252	5.14771
MDP0000182098	AT4G01950.1	glycerol-3-phosphate acyltransferase 3	-5.46222	-2.79108	2.66863	0.0216183	0.00126218	1	2.1711	2.15381	0.0492479	0.0491816	0.311178	0.312709
MDP0000411498	AT1G44575.1	Chlorophyll A-B binding family protein	-6.4395	-3.77441	2.66258	0.00168836	2.44e-07	1	11.8451	11.7508	0.136475	0.136292	0.858727	0.86295
MDP0000430367	AT1G44575.1	Chlorophyll A-B binding family protein	-6.4395	-3.77441	2.66258	0.00168836	2.44e-07	1	11.8451	11.7508	0.136475	0.136292	0.858727	0.86295
MDP0000227815	AT5G55830.1	Concanavalin A-like lectin protein kinase family protein	-1.31975	1.33635	2.65359	1	0.512491	0.701452	0.50001	0.496029	0.200306	0.200036	1.25253	1.25869
MDP0000757075	AT1G79080.1	Pentatricopeptide repeat (PPR) superfamily protein	0.5894	3.23658	2.64467	1	1	1	0.0821982	0.0815438	0.123677	0.123511	0.768596	0.772376
MDP0000949005			-3.0345	-0.38879	2.64321	0.256413	0.802166	0.612441	1.42226	1.41094	0.173581	0.173347	1.07763	1.08293
MDP0000140483	AT5G49360.1	beta-xylosidase 1	0.216479	2.85679	2.63781	1	5.94e-07	0.00062007	0.32354	0.320965	0.37592	0.375414	2.32508	2.33652
MDP0000193438	AT1G17840.1	white-brown complex homolog protein 11	-1.30746	1.32984	2.63479	1	1	1	0.280791	0.278556	0.113449	0.113296	0.70022	0.703664
MDP0000561838	AT1G42430.1		-4.53221	-1.90212	2.62758	0	0	0	188.4	186.9	8.14237	8.13141	50.0051	50.251
MDP0000281632			0.933277	3.56242	2.62663	0.779563	0.0552512	0.341239	2.20508	2.18753	4.21084	4.20517	25.8433	25.9704
MDP0000321910	AT4G26590.1	oligopeptide transporter 5	-5.38389	-2.7644	2.61699	0.00888984	0.000328682	1	0.913356	0.906086	0.0218739	0.0218445	0.133353	0.134009
MDP0000322229	AT1G09200.1	Histone superfamily protein	-1.61407	0.985737	2.5973	0.0669963	0.029171	0.00364392	6.17037	6.12125	2.01571	2.01299	12.1221	12.1817
MDP0000676565	AT4G01040.1	Glycosyl hydrolase superfamily protein	-1.388	1.20722	2.59271	0.489139	0.22497	0.273649	2.15747	2.14029	0.824358	0.823248	4.94178	4.96608
MDP0000289661	AT1G44575.1	Chlorophyll A-B binding family protein	-6.47469	-3.88226	2.58992	0.00157462	2.07e-07	1	12.1376	12.0409	0.136475	0.136292	0.816552	0.820568
MDP0000516991	AT4G35100.1	plasma membrane intrinsic protein 3	-5.44805	-2.86568	2.57986	0.325533	0.161008	1	2.12947	2.11252	0.0487805	0.0487148	0.289831	0.291257
MDP0000253928	AT5G64820.1		-1.08028	1.49904	2.57682	1	1	1	0.243111	0.241176	0.114976	0.114821	0.681696	0.685049
MDP0000674958	AT2G29590.1	Thioesterase superfamily protein	-3.03267	-0.45922	2.57094	0.476778	0.846097	1	0.922575	0.915231	0.11274	0.112588	0.66572	0.668994
MDP0000424231	AT2G42110.1		-2.86949	-0.296082	2.5709	0.507028	0.906285	1	0.902936	0.895748	0.123553	0.123387	0.729552	0.73314
MDP0000805673			-1.98903	0.581466	2.56799	0.782936	0.883573	0.893724	2.49904	2.47914	0.629528	0.62868	3.70971	3.72795
MDP0000064909	AT2G41820.1	Leucine-rich repeat protein kinase family protein	-4.21954	-1.64957	2.56746	0.0266711	0.0382795	1	0.839156	0.832476	0.0450437	0.044983	0.265338	0.266643
MDP0000324527			-0.0625705	2.50235	2.56241	0.991326	0.283539	0.668448	0.797991	0.791638	0.764121	0.763093	4.48549	4.50755
MDP0000167580	AT2G40470.1	LOB domain-containing protein 15	1.79769e+308	1.79769e+308	2.5611	1	0.00801886	0.337406	0	0	0.431288	0.430707	2.52941	2.54185
MDP0000310176	AT1G14290.1	sphingoid base hydroxylase 2	-4.05018	-1.49176	2.55591	0.281037	0.360592	1	1.00263	0.994652	0.0605225	0.060441	0.353678	0.355417
MDP0000234782			-2.8765	-0.318512	2.55547	0.00264176	0.597105	0.0348589	1.91212	1.8969	0.260377	0.260027	1.52111	1.52859
MDP0000302312	AT5G15780.1	Pollen Ole e 1 allergen and extensin family protein	-0.858366	1.69834	2.5542	0.277046	4.44e-05	0.000120697	1.16198	1.15273	0.64092	0.640057	3.74092	3.75932
MDP0000919399	AT4G21710.1	DNA-directed RNA polymerase family protein	-2.18849	0.367671	2.55365	1	1	1	0.633278	0.628237	0.138929	0.138742	0.810594	0.81458
MDP0000901627			1.17069	3.72484	2.55164	1	0.677349	0.917822	0.0903478	0.0896286	0.20339	0.203117	1.18505	1.19088
MDP0000759185	AT4G07400.1	VIER F-box proteine 3	-0.239796	2.31429	2.55157	1	0.621861	0.883551	0.286571	0.28429	0.242687	0.24236	1.41394	1.42089
MDP0000791274			-3.66087	-1.10702	2.55135	0.326591	0.52466	1	1.67216	1.65885	0.132204	0.132026	0.770124	0.773911
MDP0000228070	AT3G14440.1	nine-cis-epoxycarotenoid dioxygenase 3	-5.55131	-2.99889	2.54991	0.00663157	0.000109916	1	2.55024	2.52994	0.0543838	0.0543106	0.316486	0.318042
MDP0000210254	AT1G42430.1		-4.35331	-1.80099	2.54981	0	0	3.81e-11	170.814	169.454	8.35696	8.34571	48.6296	48.8688
MDP0000185565	AT5G67150.1	HXXXD-type acyl-transferase family protein	3.07871	5.62888	2.54766	1	1	1	0.0159637	0.0158366	0.134871	0.134689	0.783656	0.78751
MDP0000368700			-2.71094	-0.162189	2.54625	0.538549	0.952984	0.810185	1.71335	1.69971	0.26168	0.261328	1.51898	1.52645
MDP0000256727	AT1G68870.1	SOB five-like 2	-5.25333	-2.70474	2.54608	0.503303	0.367402	1	1.63786	1.62482	0.0429406	0.0428828	0.24923	0.250456
MDP0000354092			-2.90035	-0.352466	2.54538	0.883926	0.926161	0.970138	3.6786	3.64932	0.492708	0.492045	2.85831	2.87236
MDP0000213383	AT5G65380.1	MATE efflux family protein	-3.44625	-0.902195	2.54154	0.0994677	0.383306	0.520261	2.15607	2.13891	0.197806	0.197539	1.14447	1.1501
MDP0000210238	AT1G42430.1		-4.23778	-1.6973	2.53797	0	0	6.65e-13	219.128	217.384	11.6145	11.5989	67.0331	67.3628
MDP0000872868	AT2G14960.1	Auxin-responsive GH3 family protein	-4.94882	-2.41082	2.5355	0	0	0.000953865	15.7353	15.61	0.509482	0.508797	2.93545	2.94989
MDP0000839311	AT4G32870.1	Polyketide cyclase/dehydrase and lipid transport superfamily protein	1.45879	3.99549	2.53419	1	0.148142	0.522002	0.125484	0.124485	0.344928	0.344464	1.98554	1.99531
MDP0000257668	AT3G25980.1	DNA-binding HORMA family protein	-3.49911	-0.976137	2.52046	0.177857	0.440965	1	1.16311	1.15386	0.102869	0.102731	0.58655	0.589435
MDP0000259112	AT3G25980.1	DNA-binding HORMA family protein	-3.49911	-0.976137	2.52046	0.177857	0.440965	1	1.16311	1.15386	0.102869	0.102731	0.58655	0.589435
MDP0000332978			-2.47725	0.0246425	2.49939	0.650868	0.994635	0.862284	8.9614	8.89006	1.60934	1.60718	9.04322	9.08769
MDP0000305934	AT1G47960.1	cell wall / vacuolar inhibitor of fructosidase 1	-0.875455	1.62057	2.49351	0.0909034	1.07e-08	8.33e-09	11.2833	11.1934	6.15031	6.14203	34.4194	34.5887
MDP0000216106	AT5G04700.1	Ankyrin repeat family protein	-5.32922	-2.83575	2.49096	0.00045358	2.28e-06	1	4.07737	4.04491	0.10142	0.101284	0.566582	0.569368
MDP0000162679	AT5G52900.1		-1.74988	0.727681	2.47505	0.0721053	0.181377	0.0198739	2.71864	2.697	0.808327	0.807239	4.46617	4.48814
MDP0000231628			1.79769e+308	1.79769e+308	2.46841	1	1	1	0	0	0.115949	0.115793	0.637698	0.640835
MDP0000311054	AT5G27200.1	acyl carrier protein 5	-3.70881	-1.24172	2.46458	1	1	1	0.625115	0.620139	0.0478075	0.0477431	0.262237	0.263527
MDP0000437033	AT4G26080.1	Protein phosphatase 2C family protein	-3.72812	-1.27138	2.45423	6.64e-07	0.000313394	0.0109803	8.16493	8.09993	0.616136	0.615307	3.35551	3.37201
MDP0000649783	AT4G25433.1	peptidoglycan-binding LysM domain-containing protein	-2.561	-0.104886	2.4536	0.0168061	0.899223	0.0773849	19.1296	18.9774	3.24167	3.23731	17.6466	17.7334
MDP0000524809	AT5G38410.1	Ribulose bisphosphate carboxylase (small chain) family protein	-4.64405	-2.19274	2.4488	0	0	1.61e-08	167.462	166.129	6.69758	6.68857	36.3382	36.5169
MDP0000830958	AT1G79560.1	FTSH protease 12	-1.62201	0.82205	2.44155	0.750246	0.774067	0.825154	1.04656	1.03823	0.340009	0.339551	1.8355	1.84452
MDP0000354792			-1.12245	1.32121	2.44116	0.919467	0.738079	0.934612	3.59086	3.56228	1.64933	1.64711	8.90129	8.94507
MDP0000307739	AT3G13227.1	serine-rich protein-related	-5.00883	-2.5789	2.42742	0	0	9.91e-10	1381.08	1370.09	42.8955	42.8377	229.309	230.437
MDP0000689946	AT5G47220.1	ethylene responsive element binding factor 2	2.14133	4.57012	2.42629	0.00843813	1.05e-12	1.11e-07	1.08995	1.08127	4.8085	4.80202	25.685	25.8113
MDP0000285074	AT5G59320.1	lipid transfer protein 3	-1.38004	1.04784	2.42536	0.000168025	0.000195173	3.69e-10	72.7802	72.2008	27.9628	27.9252	149.27	150.004
MDP0000310685			-2.24223	0.185336	2.42505	0.39512	0.917166	0.614591	3.32294	3.29649	0.702337	0.701391	3.74838	3.76681
MDP0000191568	AT3G02300.1	Regulator of chromosome condensation (RCC1) family protein	-1.33303	1.09358	2.4241	1	1	1	0.385028	0.381963	0.15283	0.152625	0.815118	0.819126
MDP0000432934	AT5G47560.1	tonoplast dicarboxylate transporter	-1.08154	1.33317	2.4122	0.00233707	5.77e-09	6.31e-14	24.0809	23.8892	11.3788	11.3635	60.1903	60.4864
MDP0000298230	AT3G09270.1	glutathione S-transferase TAU 8	-0.626792	1.77951	2.40379	0.846462	0.246134	0.533229	1.08633	1.07768	0.703523	0.702576	3.69978	3.71797
MDP0000208098	AT3G21420.1	2-oxoglutarate (2OG) and Fe(II)-dependent oxygenase superfamily protein	-4.69167	-2.28946	2.39969	0.0106042	0.00274964	0.534633	6.55279	6.50063	0.253568	0.253227	1.32971	1.33625
MDP0000242413	AT2G40940.1	ethylene response sensor 1	-0.00476063	2.39432	2.39657	1	2.28e-06	0.000978025	0.531607	0.527375	0.529856	0.529143	2.77257	2.78621
MDP0000184877			0.398007	2.79514	2.39462	1	1	1	0.0772572	0.0766422	0.101801	0.101664	0.531971	0.534587
MDP0000233682	AT4G13500.1		-5.1732	-2.77617	2.39452	0.357296	0.215272	1	4.5254	4.48937	0.125421	0.125252	0.655352	0.658575
MDP0000186484	AT1G30190.1		-0.727681	1.6663	2.39147	0.383897	3.03e-05	0.000307011	3.15579	3.13067	1.9057	1.90313	9.93672	9.98559
MDP0000186485	AT1G30190.1		-0.729124	1.66486	2.39147	0.382603	3.07e-05	0.000307011	3.15895	3.1338	1.9057	1.90313	9.93672	9.98559
MDP0000779376	AT1G30190.1		-0.729124	1.66486	2.39147	0.382603	3.07e-05	0.000307011	3.15895	3.1338	1.9057	1.90313	9.93672	9.98559
MDP0000731480	AT5G38410.1	Ribulose bisphosphate carboxylase (small chain) family protein	-4.56682	-2.17448	2.38983	0	0	6.03e-09	180.276	178.841	7.60659	7.59635	39.6173	39.8121
MDP0000174168	AT3G45140.1	lipoxygenase 2	-2.80155	-0.410766	2.38828	0.0215374	0.588958	1	0.855408	0.848598	0.122693	0.122528	0.638336	0.641475
MDP0000198903	AT5G59810.1	Subtilase family protein	2.32173	4.71042	2.38618	1	8.15e-06	0.00137471	0.0579866	0.057525	0.289894	0.289504	1.50603	1.51344
MDP0000783676	AT1G04920.1	sucrose phosphate synthase 3F	-3.4771	-1.09106	2.38353	0	5.26e-09	0	128.288	127.267	11.5206	11.5051	59.7411	60.0349
MDP0000294583	AT5G19220.1	ADP glucose pyrophosphorylase large subunit 1	-4.9112	-2.5267	2.38199	0.0213141	0.0040007	1	1.90908	1.89388	0.0634464	0.063361	0.328656	0.330272
MDP0000641583	AT5G13930.1	Chalcone and stilbene synthase family protein	-2.53436	-0.15195	2.3799	1	1	1	0.184422	0.182954	0.0318342	0.0317914	0.164665	0.165474
MDP0000705890	AT3G50420.1	Pentatricopeptide repeat (PPR) superfamily protein	-1.8567	0.523528	2.37772	1	1	1	0.433423	0.429973	0.119671	0.11951	0.618072	0.621112
MDP0000943270	AT5G47550.1	Cystatin/monellin superfamily protein	-3.35503	-0.975552	2.37697	0.345888	0.590772	1	1.12201	1.11308	0.109656	0.109509	0.566053	0.568837
MDP0000138970	AT2G37310.1	Pentatricopeptide repeat (PPR) superfamily protein	-1.70212	0.672281	2.3719	1	1	1	0.318625	0.316089	0.097924	0.0977922	0.503716	0.506193
MDP0000203716	AT5G44670.1	Domain of unknown function (DUF23)	-5.94928	-3.57677	2.37	0.00689648	4.02e-05	1	11.1763	11.0874	0.180879	0.180636	0.929208	0.933778
MDP0000332383			1.79769e+308	1.79769e+308	2.35977	1	0.384161	0.975063	0	0	0.310193	0.309776	1.58226	1.59004
MDP0000852204	AT5G55830.1	Concanavalin A-like lectin protein kinase family protein	-4.36527	-2.00747	2.35529	1	1	1	0.668152	0.662833	0.0324189	0.0323752	0.164852	0.165663
MDP0000234659			1.79769e+308	1.79769e+308	2.35339	1	1	1	0	0	0.161377	0.16116	0.819536	0.823566
MDP0000180830	AT5G66200.1	armadillo repeat only 2	-2.81592	-0.462089	2.35132	1	1	1	0.594989	0.590252	0.0844955	0.0843817	0.428484	0.430592
MDP0000398446	AT4G10000.1	Thioredoxin family protein	-2.77873	-0.426392	2.34983	0.258076	0.781497	1	1.21811	1.20841	0.177502	0.177264	0.899205	0.903628
MDP0000344130			3.42141	5.77209	2.34818	0.244776	0.0188158	0.076523	0.128023	0.127004	1.37162	1.36977	6.94048	6.97461
MDP0000295748	AT1G71530.1	Protein kinase superfamily protein	-0.751784	1.5893	2.33858	0.057196	3.71e-11	1.12e-12	3.78435	3.75422	2.2474	2.24438	11.2966	11.3522
MDP0000277208	AT5G47560.1	tonoplast dicarboxylate transporter	-0.957009	1.38274	2.33724	0.0026924	6.51e-11	0	34.3386	34.0652	17.6886	17.6648	88.8295	89.2663
MDP0000674666			-4.32124	-1.98228	2.33644	0.334017	0.310942	0.870181	42.1321	41.7967	2.10761	2.10478	10.5783	10.6303
MDP0000254359	AT1G58070.1		-2.59553	-0.259623	2.33339	0.28644	0.872874	1	0.867215	0.860311	0.143481	0.143288	0.718623	0.722158
MDP0000344798			1.63684	3.97085	2.3315	0.798864	0.373413	0.764139	0.988755	0.980884	3.07487	3.07073	15.3802	15.4558
MDP0000220539	AT5G46070.1	Guanylate-binding family protein	-1.14848	1.18467	2.33065	0.60697	0.310271	0.407939	1.15039	1.14124	0.518943	0.518244	2.59417	2.60693
MDP0000225538	AT3G48950.1	Pectin lyase-like superfamily protein	-2.19491	0.135184	2.32758	0	0.620223	0	36.7275	36.4351	8.02155	8.01075	40.0142	40.211
MDP0000276146			-2.15665	0.17316	2.3273	0.646806	0.95564	0.840298	0.993442	0.985533	0.222805	0.222505	1.11121	1.11668
MDP0000304124	AT2G29380.1	highly ABA-induced PP2C gene 3	-3.85216	-1.52479	2.32486	0	6.5e-12	5.29e-07	29.9822	29.7435	2.07609	2.0733	10.3368	10.3876
MDP0000720799	AT5G23960.1	terpene synthase 21	-1.5557	0.768309	2.3215	0.624236	0.676967	0.680969	1.14353	1.13443	0.388986	0.388463	1.93224	1.94174
MDP0000212073	AT1G22340.1	UDP-glucosyl transferase 85A7	-3.29421	-0.972585	2.31911	0.572323	0.750432	1	0.772154	0.766007	0.0787133	0.0786074	0.390351	0.392271
MDP0000700223			-0.0772008	2.24244	2.31713	0.944291	1.71e-08	3.39e-05	3.07755	3.05305	2.91719	2.91327	14.4469	14.518
MDP0000681654	AT5G60680.1	Protein of unknown function, DUF584	-2.71141	-0.392815	2.31609	1.43e-07	0.252335	6.63e-05	28.4222	28.196	4.33952	4.33368	21.4752	21.5809
MDP0000560696	AT5G60680.1	Protein of unknown function, DUF584	-2.7756	-0.457048	2.31604	5.27e-09	0.141335	1.32e-05	34.4545	34.1802	5.03162	5.02484	24.8995	25.0219
MDP0000136801	AT5G50110.1	S-adenosyl-L-methionine-dependent methyltransferases superfamily protein	-3.93142	-1.6144	2.3145	0.320449	0.378604	1	0.93673	0.929273	0.0613961	0.0613134	0.303501	0.304994
MDP0000223082	AT1G70830.1	MLP-like protein 28	-1.0818	1.23448	2.31377	1	1	1	0.314471	0.311968	0.148569	0.148369	0.734051	0.737662
MDP0000138634	AT3G61220.1	NAD(P)-binding Rossmann-fold superfamily protein	-2.60758	-0.305179	2.29989	0.632497	0.927524	0.884151	9.05668	8.98459	1.48597	1.48397	7.2716	7.30737
MDP0000233098	AT5G01980.1	RING/U-box superfamily protein	1.80158	4.09683	2.29273	1	0.0588851	0.356181	0.134385	0.133315	0.468469	0.467839	2.28111	2.29233
MDP0000267891	AT5G01300.1	PEBP (phosphatidylethanolamine-binding protein) family protein	-1.64233	0.652164	2.29198	0.306374	0.497511	0.271967	0.995857	0.987929	0.319012	0.318583	1.55255	1.56019
MDP0000862352	AT2G31740.1	S-adenosyl-L-methionine-dependent methyltransferases superfamily protein	-1.90069	0.393543	2.29172	0.187482	0.683161	0.235343	2.88043	2.8575	0.771425	0.770386	3.75365	3.77212
MDP0000293264	AT1G33770.1	Protein kinase superfamily protein	-0.739847	1.55075	2.28809	0.28138	7.12e-06	3.82e-05	2.38164	2.36269	1.42614	1.42422	6.92195	6.95599
MDP0000626142			0.566511	2.85051	2.28149	1	0.769254	0.945127	0.302516	0.300108	0.448007	0.447404	2.16455	2.17519
MDP0000294807	AT3G26935.1	DHHC-type zinc finger family protein	-0.208839	2.07433	2.28066	1	1	1	0.141759	0.140631	0.122655	0.12249	0.592266	0.595179
MDP0000218824	AT3G13130.1		-3.13962	-0.857958	2.27915	0.0509088	0.326814	0.423411	3.37248	3.34564	0.382676	0.382161	1.8459	1.85498
MDP0000255255	AT1G22610.1	C2 calcium/lipid-binding plant phosphoribosyltransferase family protein	-0.141196	2.13707	2.27575	0.948518	0.0120613	0.123766	0.764122	0.758039	0.69288	0.691948	3.33436	3.35076
MDP0000827762			-2.8341	-0.558421	2.27317	2.24e-06	0.121288	0.00132978	17.3616	17.2234	2.43467	2.43139	11.6954	11.753
MDP0000291598			-0.777943	1.49687	2.27231	0.872136	0.55135	0.784691	1.16789	1.1586	0.681112	0.680195	3.26991	3.28599
MDP0000355679			-2.769	-0.498275	2.26821	0.608157	0.826441	0.884591	8.79567	8.72565	1.29038	1.28864	6.17735	6.20773
MDP0000327226	ATCG00020.1	photosystem II reaction center protein A	-3.28224	-1.01864	2.26109	0.190538	0.440742	0.698103	5.57492	5.53055	0.573041	0.57227	2.72977	2.7432
MDP0000915075	AT3G15580.1	Ubiquitin-like superfamily protein	-3.05228	-0.791123	2.25865	0.180885	0.61144	0.630352	24.46	24.2653	2.94868	2.94472	14.0228	14.0918
MDP0000275880	AT1G21350.3	Thioredoxin superfamily protein	-3.23273	-0.975796	2.25443	0.0463789	0.257918	0.446695	2.73181	2.71006	0.290604	0.290212	1.37796	1.38473
MDP0000222013			-2.47193	-0.220947	2.24847	0.536933	0.933354	1	1.02773	1.01955	0.185248	0.184999	0.874773	0.879075
MDP0000246947	AT3G10180.1	P-loop containing nucleoside triphosphate hydrolases superfamily protein	-1.04972	1.20083	2.24804	1	0.52919	0.70044	0.582346	0.577711	0.28131	0.280931	1.328	1.33453
MDP0000199263	AT4G04640.1	ATPase, F1 complex, gamma subunit protein	-0.762192	1.48357	2.24326	1	1	1	0.352358	0.349553	0.20775	0.207471	0.977493	0.9823
MDP0000139458	AT5G66150.1	Glycosyl hydrolase family 38 protein	0.725918	2.96938	2.24095	1	2.56e-07	0.000940895	0.227556	0.225745	0.376367	0.375861	1.76803	1.77673
MDP0000171292	AT3G04910.1	with no lysine (K) kinase 1	1.39984	3.64281	2.24047	1	1	1	0.0654587	0.0649377	0.172727	0.172495	0.811135	0.815124
MDP0000305094	AT2G46490.1		-0.0198685	2.22113	2.23849	0.975186	0	3.46e-13	5.40482	5.36179	5.33089	5.32372	24.9998	25.1228
MDP0000794476			-1.08905	1.15124	2.23778	9.83e-06	3.3e-10	0	64.4615	63.9483	30.3016	30.2608	142.032	142.731
MDP0000813577	AT4G27450.1	Aluminium induced protein with YGL and LRDR motifs	-1.9466	0.290418	2.23451	0.0790786	0.716914	0.111699	2.64577	2.62471	0.686384	0.68546	3.21	3.22579
MDP0000168964	AT2G35910.1	RING/U-box superfamily protein	0.911443	3.14651	2.23255	0.145223	8.83e-15	1.19e-07	4.1424	4.10943	7.79156	7.78107	36.3893	36.5683
MDP0000784608	AT2G35910.1	RING/U-box superfamily protein	0.911443	3.14651	2.23255	0.145223	8.83e-15	1.19e-07	4.1424	4.10943	7.79156	7.78107	36.3893	36.5683
MDP0000308999	AT4G16380.2	Heavy metal transport/detoxification superfamily protein	-1.0642	1.1657	2.2274	0.406354	0.083815	0.0891915	1.13198	1.12297	0.541355	0.540626	2.51929	2.53168
MDP0000135062			-0.755719	1.47271	2.22592	0.509214	0.00896697	0.0266351	1.46091	1.44928	0.865228	0.864063	4.02239	4.04217
MDP0000129902	AT3G54320.2	Integrase-type DNA-binding superfamily protein	-4.59685	-2.37021	2.22413	0.0179056	0.00547766	1	5.50695	5.46311	0.227573	0.227267	1.05666	1.06186
MDP0000222744	AT2G16850.1	plasma membrane intrinsic protein 2;8	-4.44156	-2.21494	2.22411	0.139347	0.0975567	0.796539	8.36653	8.29993	0.385037	0.384518	1.78776	1.79655
MDP0000666539	AT2G23170.1	Auxin-responsive GH3 family protein	-4.65504	-2.43572	2.2168	0	0	0.000508386	17.7736	17.6321	0.705457	0.704507	3.25896	3.27499
MDP0000317741	AT2G13770.1		0.898012	3.11628	2.21576	1	0.0140415	0.212805	0.161158	0.159875	0.300317	0.299913	1.38635	1.39317
MDP0000344211			-1.88355	0.328189	2.20923	0.615069	0.894186	0.787007	1.73596	1.72214	0.470473	0.46984	2.16204	2.17267
MDP0000168658	AT4G27480.1	Core-2/I-branching beta-1,6-N-acetylglucosaminyltransferase family protein	-1.92985	0.280047	2.20738	0.593775	0.907825	0.780167	1.50294	1.49097	0.394457	0.393926	1.81039	1.81929
MDP0000835211	AT5G01210.1	HXXXD-type acyl-transferase family protein	3.09631	5.30004	2.20122	1	1	1	0.0207077	0.0205429	0.177098	0.17686	0.809342	0.813323
MDP0000260473			-3.10897	-0.908714	2.19775	0.66445	0.816851	1	1.18499	1.17555	0.137347	0.137163	0.626171	0.62925
MDP0000780601			-3.10897	-0.908714	2.19775	0.66445	0.816851	1	1.18499	1.17555	0.137347	0.137163	0.626171	0.62925
MDP0000212007	AT1G71770.1	poly(A)-binding protein 5	-0.57906	1.61989	2.19644	0.370289	8.67e-07	7.08e-06	1.57301	1.56049	1.05298	1.05156	4.7962	4.81978
MDP0000170147	AT5G66310.1	ATP binding microtubule motor family protein	0.785195	2.98343	2.19572	1	1	1	0.101368	0.100561	0.17469	0.174454	0.795296	0.799208
MDP0000349000			-3.08387	-0.886614	2.19475	0.0827291	0.370389	0.521759	34.5383	34.2634	4.07345	4.06797	18.5325	18.6236
MDP0000770331	AT3G17030.1	Nucleic acid-binding proteins superfamily	-1.12566	1.06715	2.19031	1	1	1	0.298284	0.29591	0.136701	0.136517	0.620017	0.623067
MDP0000719154	AT1G71040.1	Cupredoxin superfamily protein	1.81575	4.00118	2.18292	1	0.000426352	0.0377766	0.10212	0.101307	0.359506	0.359022	1.62224	1.63022
MDP0000693042			-1.29031	0.893718	2.18152	1	1	1	0.401529	0.398332	0.16417	0.163949	0.740085	0.743725
MDP0000120188	AT2G46490.1		0.0497482	2.23171	2.17945	0.935952	0	3.46e-13	25.7518	25.5468	26.6553	26.6194	119.991	120.581
MDP0000152660			0.982456	3.16373	2.17876	1	1	1	0.0625323	0.0620345	0.123553	0.123387	0.555918	0.558652
MDP0000263768	AT5G13080.1	WRKY DNA-binding protein 75	-1.30927	0.866007	2.17277	0.654195	0.610636	0.65678	0.978089	0.970303	0.394683	0.394152	1.76848	1.77718
MDP0000836661	AT5G13080.1	WRKY DNA-binding protein 75	-1.30927	0.866007	2.17277	0.654195	0.610636	0.65678	0.978089	0.970303	0.394683	0.394152	1.76848	1.77718
MDP0000832105	AT1G50010.1	tubulin alpha-2 chain	-3.79124	-1.61971	2.16902	0.0902533	0.135907	1	1.0746	1.06604	0.0776191	0.0775146	0.34689	0.348596
MDP0000930949	AT4G20190.1		-0.469106	1.70209	2.16868	1	0.160314	0.415416	0.348931	0.346153	0.252072	0.251733	1.12628	1.13182
MDP0000327382			-0.191911	1.97709	2.1665	1	0.31475	0.674099	0.631057	0.626034	0.552456	0.551712	2.46469	2.47681
MDP0000724699	AT2G30540.1	Thioredoxin superfamily protein	-4.98512	-2.8184	2.16421	0.0360414	0.00664058	0.743235	22.2766	22.0993	0.703362	0.702415	3.13296	3.14836
MDP0000757379	AT2G30540.1	Thioredoxin superfamily protein	-4.98512	-2.8184	2.16421	0.0360414	0.00664058	0.743235	22.2766	22.0993	0.703362	0.702415	3.13296	3.14836
MDP0000734649	AT5G14410.1		-2.82338	-0.657936	2.16293	0.0023767	0.235054	0.0967587	13.1351	13.0305	1.85571	1.85322	8.25853	8.29915
MDP0000307325	AT5G47560.1	tonoplast dicarboxylate transporter	-0.892589	1.27146	2.16154	0.000416593	3.25e-12	0	16.4195	16.2888	8.84432	8.83242	39.3222	39.5156
MDP0000299915	AT2G04160.1	Subtilisin-like serine endopeptidase family protein	3.92293	6.07466	2.14922	1	0.0247548	0.0836941	0.020728	0.020563	0.314396	0.313973	1.38593	1.39275
MDP0000288293	AT1G24020.1	MLP-like protein 423	3.43926	5.58909	2.14732	0	0	0	23.9404	23.7499	259.689	259.339	1143.26	1148.88
MDP0000280145	AT3G15730.1	phospholipase D alpha 1	-1.79854	0.351044	2.14708	1	1	1	0.722608	0.716855	0.207724	0.207445	0.914337	0.918834
MDP0000921165	AT3G16950.1	lipoamide dehydrogenase 1	-1.74628	0.400703	2.14447	0.478147	0.810232	0.623172	1.48485	1.47303	0.442588	0.441992	1.94462	1.95418
MDP0000875111	AT2G25625.2		-4.30802	-2.16213	2.14338	3.94e-12	8.23e-13	0.0102411	65.6836	65.1607	3.31599	3.31153	14.5586	14.6302
MDP0000882505	AT3G24010.1	RING/FYVE/PHD zinc finger superfamily protein	-1.2844	0.85728	2.13917	0.731191	0.698661	0.764738	1.75172	1.73777	0.719154	0.718186	3.14819	3.16367
MDP0000292820	AT5G45890.1	senescence-associated gene 12	-0.692968	1.4442	2.13466	1	1	1	0.288866	0.286567	0.178687	0.178446	0.779781	0.783616
MDP0000840421	AT4G17720.1	RNA-binding (RRM/RBD/RNP motifs) family protein	-3.63619	-1.49902	2.13465	1	1	1	0.546715	0.542363	0.0439704	0.0439112	0.191884	0.192828
MDP0000342334			2.18074	4.31424	2.13098	0.798885	0.513873	0.848492	1.82475	1.81023	8.27319	8.26205	36.012	36.1891
MDP0000356560			-3.14599	-1.01585	2.12763	0.419721	0.636195	0.849141	4.2965	4.2623	0.485374	0.484721	2.10786	2.11823
MDP0000533624			-3.03848	-0.908641	2.12733	0.440233	0.683139	1	1.06489	1.05641	0.129608	0.129434	0.562738	0.565506
MDP0000658332	AT3G60900.1	FASCICLIN-like arabinogalactan-protein 10	-3.49553	-1.3667	2.12631	0	8.83e-15	0	115.987	115.064	10.2837	10.2699	44.619	44.8384
MDP0000305045	AT5G61480.1	Leucine-rich repeat protein kinase family protein	-0.697128	1.42946	2.12407	1	1	1	0.350711	0.347919	0.216318	0.216027	0.937102	0.941711
MDP0000348918			-2.56783	-0.444413	2.12091	0.607243	0.851793	0.883899	14.1256	14.0131	2.38239	2.37919	10.298	10.3487
MDP0000357449			-1.15068	0.971398	2.11957	0.835667	0.76563	0.867596	23.6944	23.5057	10.6722	10.6579	46.0886	46.3153
MDP0000272528	AT3G62950.1	Thioredoxin superfamily protein	-2.36291	-0.241592	2.11881	0.725574	0.956029	1	0.84706	0.840317	0.164667	0.164445	0.710749	0.714245
MDP0000244038	AT3G62950.1	Thioredoxin superfamily protein	-1.06404	1.05728	2.11881	1	1	1	0.344282	0.341541	0.164667	0.164445	0.710749	0.714245
MDP0000183286	AT1G77760.1	nitrate reductase 1	-4.31067	-2.19056	2.1176	0.000633418	0.000205213	1	1.78635	1.77213	0.0900174	0.0898963	0.388215	0.390125
MDP0000271175	AT5G47560.1	tonoplast dicarboxylate transporter	-0.883227	1.2334	2.11411	0.000455482	1.47e-11	0	16.7326	16.5994	9.07164	9.05943	39.0285	39.2204
MDP0000125604			-2.22993	-0.120697	2.10672	2.15e-08	0.761308	1.04e-06	26.7246	26.5119	5.69686	5.68919	24.3841	24.5041
MDP0000720237	AT1G63440.1	heavy metal atpase 5	1.11178	3.21485	2.10057	1	1	1	0.105479	0.104639	0.227952	0.227645	0.971539	0.976317
MDP0000134278	AT1G31830.1	Amino acid permease family protein	0.540882	2.6419	2.0985	0.300462	0	4.29e-09	2.10821	2.09143	3.06716	3.06303	13.0537	13.1179
MDP0000234690	AT5G52900.1		1.41349	3.5098	2.0938	0.0210107	8.83e-15	3.26e-07	1.42238	1.41106	3.78895	3.78385	16.0732	16.1522
MDP0000424950	AT1G69500.1	cytochrome P450, family 704, subfamily B, polypeptide 1	0.301791	2.39628	2.09198	1	0.354091	0.751789	0.717801	0.712087	0.884814	0.883623	3.74873	3.76717
MDP0000577563	AT2G26060.2	Transducin/WD40 repeat-like superfamily protein	-0.151851	1.94191	2.09126	1	1	1	0.199057	0.197472	0.17917	0.178929	0.758718	0.76245
MDP0000147335	AT5G47560.1	tonoplast dicarboxylate transporter	-0.740103	1.35304	2.09063	0.00254846	1.73e-14	0	22.8722	22.6902	13.6935	13.6751	57.9618	58.2469
MDP0000885057	AT3G24010.1	RING/FYVE/PHD zinc finger superfamily protein	-1.4114	0.676742	2.08563	0.819104	0.859473	0.898827	0.765165	0.759074	0.287662	0.287274	1.2134	1.21937
MDP0000771288			-2.16932	-0.0869523	2.07986	0.618001	0.97883	0.856854	21.0152	20.8479	4.672	4.66571	19.6285	19.7251
MDP0000224417	AT1G71770.1	poly(A)-binding protein 5	-0.478216	1.60157	2.07728	0.471085	1.66e-06	1.99e-05	1.59494	1.58224	1.14495	1.14341	4.80168	4.82529
MDP0000179846	AT5G59810.1	Subtilase family protein	3.5154	5.59492	2.07701	1	0.383314	0.707683	0.0254126	0.0252103	0.290597	0.290206	1.21848	1.22447
MDP0000486743	AT5G43180.1	Protein of unknown function, DUF599	-0.454004	1.62339	2.07489	1	1	1	0.267702	0.265571	0.195426	0.195163	0.818222	0.822246
MDP0000003514	AT5G09250.1	ssDNA-binding transcriptional regulator	-1.47397	0.59839	2.06985	0.21474	0.431155	0.152562	9.40041	9.32558	3.38405	3.37949	14.1192	14.1886
MDP0000209432	AT2G14960.1	Auxin-responsive GH3 family protein	-1.81329	0.257693	2.06848	1.54e-10	0.344959	2.91e-12	12.937	12.834	3.68109	3.67613	15.3438	15.4193
MDP0000288203	AT5G64080.1	Bifunctional inhibitor/lipid-transfer protein/seed storage 2S albumin superfamily protein	-1.46401	0.603705	2.06521	1	1	1	0.479556	0.475738	0.173831	0.173597	0.722938	0.726494
MDP0000133105	AT1G52820.1	2-oxoglutarate (2OG) and Fe(II)-dependent oxygenase superfamily protein	1.16923	3.23096	2.05923	1	1	1	0.0215937	0.0214218	0.0485624	0.048497	0.201128	0.202118
MDP0000646667	AT5G05830.1	RING/FYVE/PHD zinc finger superfamily protein	-1.40464	0.657014	2.05915	1	1	1	0.320654	0.318101	0.121115	0.120952	0.501587	0.504053
MDP0000175559	AT1G78630.1	Ribosomal protein L13 family protein	-3.11004	-1.05177	2.05576	0.384752	0.59823	1	1.36369	1.35284	0.157943	0.157731	0.652575	0.655784
MDP0000612660	AT2G14960.1	Auxin-responsive GH3 family protein	-3.31929	-1.26114	2.05564	0.119967	0.271436	1	0.851495	0.844717	0.0853056	0.0851907	0.352429	0.354162
MDP0000741109	AT1G60070.2	Adaptor protein complex AP-1, gamma subunit	-1.85006	0.207525	2.05508	0.564326	0.928755	1	0.799508	0.793143	0.221768	0.221469	0.915847	0.920351
MDP0000818842			1.83823	3.89543	2.0547	0.840303	0.569489	0.885142	0.415272	0.411966	1.48489	1.48289	6.1306	6.16075
MDP0000321036	AT5G62310.1	AGC (cAMP-dependent, cGMP-dependent and protein kinase C) kinase family protein	-2.63257	-0.577448	2.05261	1	1	1	0.687222	0.681752	0.110819	0.11067	0.456874	0.459121
MDP0000148555	AT1G13740.1	ABI five binding protein 2	-4.35599	-2.30209	2.05139	0.00337645	0.00103188	1	2.94438	2.92094	0.143784	0.14359	0.592277	0.59519
MDP0000813710	AT5G47560.1	tonoplast dicarboxylate transporter	-5.09889	-3.04577	2.0506	0	0	0	1493.21	1481.33	43.5716	43.513	179.383	180.265
MDP0000602145	AT1G74055.1		-2.65766	-0.604638	2.05051	0.549235	0.826331	1	1.00435	0.99635	0.159165	0.158951	0.655236	0.658459
MDP0000279483	AT2G36970.1	UDP-Glycosyltransferase superfamily protein	-1.52844	0.524171	2.0501	1	1	1	0.648456	0.643294	0.224788	0.224486	0.925126	0.929675
MDP0000221771	AT5G59320.1	lipid transfer protein 3	-0.554439	1.4965	2.04843	0.767282	0.106721	0.270532	3.18798	3.1626	2.17076	2.16784	8.92348	8.96737
MDP0000229648	AT1G15100.1	RING-H2 finger A2A	-0.375014	1.67217	2.04468	0.873497	0.133529	0.379225	0.912378	0.905115	0.703533	0.702586	2.88455	2.89873
MDP0000258205	AT3G10230.1	lycopene cyclase	-2.3086	-0.261955	2.04414	1	1	1	0.687651	0.682177	0.138807	0.13862	0.568906	0.571704
MDP0000148564	AT1G77760.1	nitrate reductase 1	-4.33869	-2.29293	2.04326	0.000575823	0.000134863	1	1.82139	1.80689	0.0900174	0.0898963	0.368717	0.370531
MDP0000247659	AT3G26060.1	Thioredoxin superfamily protein	-6.44784	-4.40753	2.0378	0.00281845	3.27e-06	1	15.205	15.084	0.174179	0.173944	0.710751	0.714247
MDP0000278334	AT2G40470.1	LOB domain-containing protein 15	1.79769e+308	1.79769e+308	2.03243	0.0266599	4.72e-07	0.0247409	0	0	1.31665	1.31488	5.35278	5.3791
MDP0000366430			-2.4311	-0.398545	2.03005	0.397307	0.838289	0.764161	150.077	148.883	27.8279	27.7904	112.946	113.501
MDP0000192765	AT4G26590.1	oligopeptide transporter 5	-5.11208	-3.08254	2.02704	1	1	1	0.705424	0.699808	0.0203967	0.0203692	0.082612	0.0830183
MDP0000297462	AT4G31590.1	Cellulose-synthase-like C5	-0.600148	1.42654	2.02417	1	1	1	0.212821	0.211127	0.140395	0.140206	0.56751	0.570301
MDP0000274385	AT2G45550.1	cytochrome P450, family 76, subfamily C, polypeptide 4	-0.929177	1.09505	2.02172	0.0891129	0.000639058	4.13e-05	2.02679	2.01065	1.06438	1.06295	4.29517	4.31629
MDP0000751442	AT3G06760.1	Drought-responsive family protein	-1.85575	0.162723	2.01596	1	1	1	0.56988	0.565343	0.157452	0.15724	0.632844	0.635957
MDP0000314593	AT5G12840.1	nuclear factor Y, subunit A1	-2.32538	-0.309049	2.01382	0.164754	0.803406	0.502425	1.42735	1.41599	0.284788	0.284405	1.14295	1.14857
MDP0000307311	AT4G03140.1	NAD(P)-binding Rossmann-fold superfamily protein	-2.92747	-0.91184	2.01312	1	1	1	0.659965	0.654712	0.0867489	0.0866321	0.347984	0.349695
MDP0000869980	AT4G03140.1	NAD(P)-binding Rossmann-fold superfamily protein	-2.86852	-0.852913	2.0131	0.134973	0.455514	1	1.37952	1.36854	0.188893	0.188639	0.757713	0.76144
MDP0000374473	AT4G33150.1	lysine-ketoglutarate reductase/saccharopine dehydrogenase bifunctional enzyme	-3.25948	-1.24414	2.01283	0.0801683	0.219695	1	1.44501	1.43351	0.150893	0.15069	0.605168	0.608144
MDP0000221365	AT4G33150.1	lysine-ketoglutarate reductase/saccharopine dehydrogenase bifunctional enzyme	-3.25946	-1.24413	2.01282	0.0801683	0.219695	1	2.08446	2.06786	0.21767	0.217377	0.872976	0.877269
MDP0000225472			-0.00169734	2.01298	2.01216	1	0.109493	0.428193	0.337645	0.334957	0.337248	0.336794	1.35193	1.35858
MDP0000885704	AT3G25820.1	terpene synthase-like sequence-1,8-cineole	-1.22209	0.788655	2.00824	0.664213	0.648559	0.68236	1.49057	1.47871	0.638949	0.638089	2.55441	2.56697
MDP0000357941			-0.315214	1.69552	2.00823	0.956947	0.526822	0.826934	24.6954	24.4988	19.8485	19.8217	79.3503	79.7405
MDP0000144836			3.42142	5.43181	2.00788	0	0	0	38.3812	38.0757	411.213	410.66	1643.56	1651.64
MDP0000558717	AT2G35030.1	Pentatricopeptide repeat (PPR) superfamily protein	-1.14344	0.866167	2.00709	1	1	1	0.462238	0.458559	0.209246	0.208964	0.835866	0.839977
MDP0000916788			-0.239478	1.76829	2.00526	0.982206	0.712826	0.941055	1.52696	1.5148	1.29341	1.29167	5.16018	5.18556
MDP0000304369	AT5G59320.1	lipid transfer protein 3	-1.62595	0.376817	2.00026	0.444238	0.803575	0.583375	4.80696	4.76869	1.55744	1.55534	6.19202	6.22247
MDP0000320124			-4.63751	-2.63487	2.00012	1.74e-08	4.63e-11	0.130937	77.3744	76.7585	3.10863	3.10445	12.3581	12.4188
MDP0000197088			1.79769e+308	1.79769e+308	1.99956	1	1	1	0	0	0.11791	0.117751	0.468554	0.470859
MDP0000283221	AT1G80860.1	phospholipid N-methyltransferase	-2.36091	-0.359253	1.99915	0.0812984	0.715265	0.365854	6.50831	6.4565	1.26696	1.26526	5.03328	5.05803
MDP0000922295	AT3G05570.1		0.825007	2.82666	1.99914	0.830843	0.220112	0.673093	0.788794	0.782515	1.39738	1.3955	5.55139	5.57869
MDP0000944576	AT5G35700.1	fimbrin-like protein 2	-0.643236	1.35453	1.99525	0.502416	0.00570808	0.01515	0.734066	0.728222	0.470004	0.469371	1.86216	1.87132
MDP0000531044	AT3G61220.2	NAD(P)-binding Rossmann-fold superfamily protein	-1.18056	0.815779	1.99383	1	0.641621	0.691895	0.683863	0.678419	0.301706	0.3013	1.19419	1.20006
MDP0000668926	AT5G44230.1	Pentatricopeptide repeat (PPR) superfamily protein	-0.887749	1.10802	1.99326	1	1	1	0.155785	0.154545	0.0841953	0.084082	0.333121	0.33476
MDP0000369832			-1.06717	0.926342	1.991	0.850849	0.788245	0.882793	3.65946	3.63032	1.74649	1.74414	6.89925	6.93318
MDP0000412069	AT1G08800.1	Protein of unknown function, DUF593	-1.76691	0.223536	1.98793	1	1	1	0.433391	0.429941	0.127347	0.127176	0.501996	0.504465
MDP0000132235	AT5G01210.1	HXXXD-type acyl-transferase family protein	2.38283	4.3722	1.98686	1	1	1	0.03103	0.0307829	0.161839	0.161621	0.637488	0.640623
MDP0000294379	AT1G24020.1	MLP-like protein 423	3.24349	5.22925	1.98325	0	0	0	10.3311	10.2488	97.8439	97.7122	384.446	386.337
MDP0000868499	AT2G18220.1	Noc2p family	-1.77465	0.210675	1.98281	1	1	1	0.667515	0.662201	0.195092	0.194829	0.766319	0.770088
MDP0000121920	AT2G35910.1	RING/U-box superfamily protein	-0.876728	1.10817	1.98239	0.769156	0.51362	0.677952	1.20704	1.19743	0.657353	0.656469	2.58133	2.59402
MDP0000316472			1.79769e+308	1.79769e+308	1.9811	0.00179332	2.89e-12	0.000602788	0	0	15.8791	15.8577	62.2987	62.6051
MDP0000866489	AT2G20770.1	GCR2-like 2	-2.02626	-0.043019	1.98074	1.1e-11	0.910561	5.4e-10	17.5794	17.4395	4.31557	4.30976	16.9271	17.0104
MDP0000552901	AT1G11820.2	O-Glycosyl hydrolases family 17 protein	-1.92102	0.0613632	1.97987	1	1	1	0.516681	0.512568	0.136439	0.136255	0.534839	0.53747
MDP0000191786	AT3G18670.1	Ankyrin repeat family protein	-0.672484	1.30873	1.9787	1	1	1	0.271177	0.269018	0.170143	0.169914	0.666419	0.669697
MDP0000207774	AT3G20820.1	Leucine-rich repeat (LRR) family protein	-3.1108	-1.13022	1.97807	9.16e-05	0.0106869	0.085615	5.48385	5.4402	0.634808	0.633954	2.48533	2.49756
MDP0000365732			-2.58255	-0.605249	1.97479	0.00549251	0.314392	0.146279	40.2351	39.9148	6.71709	6.70805	26.2383	26.3674
MDP0000545122	AT4G15550.1	indole-3-acetate beta-D-glucosyltransferase	-0.702821	1.27342	1.97373	0.0820104	6.96e-07	8.02e-09	5.11663	5.0759	3.14351	3.13927	12.2702	12.3305
MDP0000460658	AT1G09200.1	Histone superfamily protein	-0.935694	1.03878	1.97196	0.383763	0.0833092	0.0700703	5.66116	5.61609	2.9596	2.95562	11.5382	11.5949
MDP0000161117	AT2G20770.1	GCR2-like 2	-1.97574	-0.00166326	1.97157	2.7e-10	0.996813	3.74e-09	15.292	15.1703	3.88784	3.8826	15.1528	15.2273
MDP0000145314	AT4G39710.2	FK506-binding protein 16-2	-2.10773	-0.136096	1.96913	1	1	1	0.557505	0.553067	0.129347	0.129173	0.503279	0.505754
MDP0000145911	AT2G20770.1	GCR2-like 2	-1.97574	-0.00414919	1.96908	2.7e-10	0.992362	3.96e-09	15.292	15.1703	3.88784	3.8826	15.1267	15.2011
MDP0000249405	AT3G50330.1	basic helix-loop-helix (bHLH) DNA-binding superfamily protein	-0.784802	1.18334	1.96563	0.468363	0.041159	0.0562969	2.08811	2.07148	1.212	1.21037	4.70438	4.72752
MDP0000156421	AT5G14930.2	senescence-associated gene 101	-2.32298	-0.358947	1.96152	0.0614318	0.694354	1	1.18932	1.17986	0.237692	0.237372	0.919974	0.924499
MDP0000197940	AT3G54320.1	Integrase-type DNA-binding superfamily protein	-2.02709	-0.0667353	1.95785	0.57977	0.981693	0.831487	1.74826	1.73434	0.428935	0.428357	1.65594	1.66409
MDP0000319146	AT2G33793.1		1.98254	3.93268	1.94763	1	1	1	0.034581	0.0343057	0.13666	0.136476	0.523866	0.526442
MDP0000729853	AT3G20620.1	F-box family protein-related	-3.66834	-1.71824	1.94759	1	1	1	0.726896	0.72111	0.0571733	0.0570963	0.219159	0.220237
MDP0000140845	AT3G20620.1	F-box family protein-related	-4.03543	-2.08534	1.94758	0.283345	0.266394	1	1.04875	1.0404	0.0639568	0.0638707	0.245162	0.246367
MDP0000314765	AT3G58780.1	K-box region and MADS-box transcription factor family protein	-0.446127	1.50397	1.94758	1	1	1	0.181768	0.180321	0.13342	0.13324	0.511429	0.513944
MDP0000275985	AT1G78160.1	pumilio 7	-4.63843	-2.68841	1.94751	0.042262	0.013279	1	1.46186	1.45022	0.0586948	0.0586158	0.224979	0.226086
MDP0000357039			-4.69636	-2.74642	1.94743	0.000766316	4.07e-05	0.531996	2468.15	2448.5	95.1977	95.0695	364.875	366.67
MDP0000167228	AT3G60210.1	GroES-like family protein	-2.47719	-0.530834	1.94384	0.426966	0.799215	0.807799	2.25719	2.23922	0.405378	0.404833	1.54989	1.55751
MDP0000250936	AT5G66150.1	Glycosyl hydrolase family 38 protein	1.08878	3.03486	1.94357	0.00216157	0	2.07e-12	1.21078	1.20114	2.57525	2.57179	9.84414	9.89255
MDP0000824389	AT4G35440.1	chloride channel E	2.16964	4.11561	1.94346	1	1	1	0.0438729	0.0435236	0.197389	0.197124	0.754479	0.75819
MDP0000378947	AT2G30360.1	SOS3-interacting protein 4	-1.78848	0.155108	1.94108	0.571029	0.948951	0.784474	1.07273	1.06419	0.31053	0.310112	1.18498	1.19081
MDP0000348552	AT3G59470.1	Far-red impaired responsive (FAR1) family protein	-0.714049	1.2239	1.93544	0.791376	0.4098	0.6137	9.28925	9.2153	5.66279	5.65517	21.5249	21.6307
MDP0000276361	AT2G01660.1	plasmodesmata-located protein 6	-2.91157	-0.975085	1.93398	0.0112321	0.146699	0.323538	3.23137	3.20565	0.429454	0.428876	1.63074	1.63876
MDP0000169853	AT5G57790.1		-4.85521	-2.91945	1.93325	0.00190083	9e-05	0.61405	10.6458	10.5611	0.367804	0.367309	1.39594	1.40281
MDP0000175408	AT2G45300.1	RNA 3\'-terminal phosphate cyclase/enolpyruvate transferase, alpha/beta	-0.973112	0.96149	1.93209	0.883505	0.813207	0.909589	3.41105	3.3839	1.73761	1.73527	6.58953	6.62194
MDP0000375384	AT4G35100.1	plasma membrane intrinsic protein 3	-4.09155	-2.15852	1.93052	1	1	1	0.578488	0.573883	0.0339325	0.0338868	0.128542	0.129174
MDP0000865703	AT2G25180.1	response regulator 12	-0.972924	0.957096	1.92751	0.907309	0.851206	0.934446	1.59721	1.5845	0.813737	0.812642	3.07615	3.09127
MDP0000437886	AT1G58330.1	transcription factor-related	-0.265448	1.66355	1.92649	0.621441	1.17e-09	6.48e-08	14.2829	14.1692	11.8825	11.8665	44.8871	45.1079
MDP0000646858	AT1G14590.1	Nucleotide-diphospho-sugar transferase family protein	2.07873	4.0069	1.92566	1	1	1	0.0331908	0.0329266	0.140209	0.140021	0.52935	0.531954
MDP0000267909	AT5G66150.1	Glycosyl hydrolase family 38 protein	0.964021	2.89015	1.92362	0.00972634	0	2e-11	1.24005	1.23018	2.41902	2.41577	9.1199	9.16475
MDP0000303101	AT2G37130.1	Peroxidase superfamily protein	-5.68793	-3.76357	1.92185	0	0	0.0857972	23.7485	23.5595	0.46068	0.46006	1.73468	1.74321
MDP0000180578	AT5G25940.1	early nodulin-related	1.79769e+308	1.79769e+308	1.92069	1	0.497827	0.962098	0	0	0.466705	0.466077	1.75595	1.76459
MDP0000316943	AT1G15550.1	gibberellin 3-oxidase 1	-1.49779	0.423679	1.91895	0.156038	0.574461	0.148837	1.56572	1.55326	0.554416	0.55367	2.08345	2.0937
MDP0000510857			-2.65821	-0.739962	1.91574	0.262585	0.622411	1	0.763808	0.757727	0.120999	0.120836	0.453693	0.455924
MDP0000358521			-3.23609	-1.31798	1.9156	0.718365	0.746203	0.954941	18.5157	18.3683	1.96508	1.96244	7.36747	7.40371
MDP0000129316	AT1G50710.1		-2.03146	-0.113644	1.91531	1	1	1	0.585462	0.580802	0.143208	0.143015	0.536806	0.539447
MDP0000166285	AT4G25290.1	DNA photolyases;DNA photolyases	-2.49259	-0.575473	1.91461	0.692436	0.885046	1	0.803326	0.796931	0.14274	0.142548	0.534794	0.537424
MDP0000177725	AT4G25290.1	DNA photolyases;DNA photolyases	-2.49259	-0.575473	1.91461	0.692436	0.885046	1	0.803326	0.796931	0.14274	0.142548	0.534794	0.537424
MDP0000192819	AT1G48300.1		-2.35224	-0.43574	1.91399	3.21e-06	0.227838	0.00133742	7.91478	7.85177	1.55004	1.54795	5.80493	5.83348
MDP0000262469	AT5G03990.1		-1.36818	0.546347	1.91202	1.28e-09	0.00462616	0	53.7142	53.2866	20.8077	20.7797	77.8188	78.2015
MDP0000319264	AT1G55290.1	2-oxoglutarate (2OG) and Fe(II)-dependent oxygenase superfamily protein	-3.8243	-1.91368	1.90811	0.111051	0.120446	1	1.8169	1.80243	0.128263	0.12809	0.478393	0.480746
MDP0000177505	AT4G17720.1	RNA-binding (RRM/RBD/RNP motifs) family protein	-3.18564	-1.27609	1.90705	0.00617996	0.0482171	0.361118	3.48992	3.46214	0.383567	0.383051	1.42956	1.4366
MDP0000744636			-2.42993	-0.520473	1.90695	0.0620403	0.560217	1	1.00894	1.00091	0.187234	0.186982	0.697778	0.70121
MDP0000613170	AT1G32470.1	Single hybrid motif superfamily protein	-5.28464	-3.37545	1.90668	0.0391944	0.00479208	1	8.16038	8.09542	0.209351	0.20907	0.780058	0.783895
MDP0000949757	AT3G15580.1	Ubiquitin-like superfamily protein	-2.72393	-0.816802	1.90462	0.00859388	0.200442	0.2532	100.014	99.2177	15.1382	15.1178	56.3258	56.6028
MDP0000319331	AT2G28500.1	LOB domain-containing protein 11	0.468541	2.37341	1.90236	1	0.124102	0.531577	0.319716	0.317171	0.442394	0.441799	1.64346	1.65155
MDP0000245405	AT5G67080.1	mitogen-activated protein kinase kinase kinase 19	-1.75082	0.153204	1.90151	0.290345	0.90982	1	0.949946	0.942384	0.282261	0.281881	1.04797	1.05312
MDP0000332129			-2.09476	-0.191178	1.90107	0.357262	0.919541	0.677416	118.818	117.872	27.8161	27.7786	103.243	103.751
MDP0000352686			-2.32587	-0.424574	1.89878	0.507509	0.860727	0.841051	17.4236	17.2849	3.47522	3.47054	12.8783	12.9416
MDP0000706981	AT3G45880.1	2-oxoglutarate (2OG) and Fe(II)-dependent oxygenase superfamily protein	-3.56422	-1.66384	1.89787	0.533314	0.584847	1	1.62087	1.60797	0.137029	0.136844	0.507473	0.509969
MDP0000349420			0.58527	2.48565	1.89787	1	1	1	0.0932149	0.0924729	0.139852	0.139664	0.517929	0.520477
MDP0000278972	AT5G02490.1	Heat shock protein 70 (Hsp 70) family protein	-2.12904	-0.229713	1.89681	1	1	1	0.709611	0.703962	0.162224	0.162006	0.600342	0.603294
MDP0000838746	AT1G09580.1	emp24/gp25L/p24 family/GOLD family protein	0.223324	2.12239	1.89655	1	0.593276	0.916443	0.412864	0.409578	0.481986	0.481337	1.78335	1.79213
MDP0000858252	AT1G24340.1	FAD/NAD(P)-binding oxidoreductase family protein	-1.61911	0.278685	1.89529	0.515425	0.880199	0.699779	1.78222	1.76803	0.580178	0.579397	2.14478	2.15533
MDP0000891698	AT1G12430.2	armadillo repeat kinesin 3	-0.325423	1.57144	1.89435	1	0.487263	0.776827	0.445031	0.441488	0.355163	0.354685	1.31211	1.31856
MDP0000406592	AT3G62950.1	Thioredoxin superfamily protein	-1.859	0.0373757	1.89386	0.251179	0.980321	0.48804	7.16859	7.11153	1.97615	1.97349	7.29817	7.33406
MDP0000497684			0.633729	2.52782	1.89158	0.873509	0.27076	0.719456	0.745719	0.739783	1.15704	1.15548	4.26631	4.28729
MDP0000169599	AT5G11740.1	arabinogalactan protein 15	-2.28187	-0.388742	1.89061	0.509795	0.871787	0.837369	2.10654	2.08977	0.433171	0.432588	1.59616	1.60401
MDP0000140394	AT2G27480.1	Calcium-binding EF-hand family protein	0.704374	2.5968	1.88991	0.162584	0	1.6e-07	4.28542	4.25131	6.98283	6.97343	25.718	25.8444
MDP0000200419	AT2G27480.1	Calcium-binding EF-hand family protein	0.704374	2.5968	1.88991	0.162584	0	1.6e-07	4.28542	4.25131	6.98283	6.97343	25.718	25.8444
MDP0000139905	AT5G43390.1	Uncharacterised conserved protein UCP015417, vWA	0.397538	2.28616	1.88611	1	1	1	0.0990747	0.098286	0.130507	0.130331	0.479394	0.481752
MDP0000368987			-2.53976	-0.6512	1.88605	0.571015	0.822166	1	0.938394	0.930924	0.161377	0.16116	0.592766	0.595681
MDP0000196553	AT5G15350.1	early nodulin-like protein 17	-1.42676	0.461755	1.88601	1	1	1	0.495684	0.491738	0.184377	0.184129	0.677229	0.680559
MDP0000163720	AT1G06620.1	2-oxoglutarate (2OG) and Fe(II)-dependent oxygenase superfamily protein	-4.49473	-2.61072	1.8815	0.236217	0.159275	1	0.889549	0.882468	0.0394568	0.0394036	0.144475	0.145186
MDP0000297425	AT4G03280.1	photosynthetic electron transfer C	-3.89012	-2.01071	1.8769	0.327197	0.322398	0.89481	175.018	173.625	11.8043	11.7884	43.0851	43.297
MDP0000327225	ATCG00020.1	photosystem II reaction center protein A	-3.05127	-1.17306	1.8757	0.233451	0.428524	0.785965	4.75018	4.71237	0.573041	0.57227	2.08984	2.10012
MDP0000279507	AT1G51340.2	MATE efflux family protein	-0.853223	1.02494	1.87565	0.00045358	1.62e-08	0	19.7499	19.5926	10.9325	10.9178	39.8685	40.0646
MDP0000840515	AT5G02710.1		-1.36585	0.511104	1.87444	0.689809	0.826682	0.796992	5.42625	5.38305	2.10542	2.10259	7.67161	7.70934
MDP0000840330	AT5G25240.1		5.03171	6.90761	1.87338	1	0.22705	0.382473	0.0372111	0.0369149	1.21722	1.21558	4.43199	4.45378
MDP0000769785			-1.58706	0.287032	1.87158	0.588412	0.893976	0.764139	3.01139	2.98742	1.00234	1.00099	3.64503	3.66296
MDP0000392201	AT3G20820.1	Leucine-rich repeat (LRR) family protein	-3.04573	-1.17336	1.86986	0.000137429	0.0101341	0.121597	4.37043	4.33563	0.529258	0.528545	1.92236	1.93182
MDP0000813278	AT1G67810.1	sulfur E2	-2.79724	-0.925611	1.86912	3.55e-07	0.00582618	0.00764592	16.9097	16.7751	2.43267	2.42939	8.83135	8.87479
MDP0000449518	AT1G60070.2	Adaptor protein complex AP-1, gamma subunit	-1.80783	0.0617324	1.86705	0.576503	0.981674	0.80712	2.4321	2.41274	0.694656	0.693721	2.51822	2.5306
MDP0000341568			-1.7102	0.157846	1.86553	0.712906	0.963345	0.884151	4.23211	4.19842	1.29341	1.29167	4.68385	4.70688
MDP0000140988			1.75757	3.62406	1.86399	1	0.00926003	0.22882	0.317736	0.315206	1.07435	1.0729	3.88639	3.90551
MDP0000362929	AT1G42970.1	glyceraldehyde-3-phosphate dehydrogenase B subunit	-5.19038	-3.32404	1.86383	0.1388	0.0448821	0.889852	42.274	41.9375	1.15775	1.15619	4.18761	4.20821
MDP0000224985	AT1G18530.1	EF hand calcium-binding protein family	-1.838	0.0252751	1.86077	0.460708	0.990543	0.729428	1.11342	1.10456	0.311434	0.311015	1.12408	1.12961
MDP0000348749	AT1G18800.1	NAP1-related protein 2	-2.51962	-0.657842	1.85926	0.394611	0.736377	1	0.993485	0.985576	0.173253	0.17302	0.624683	0.627755
MDP0000558105	AT4G09460.1	myb domain protein 6	-1.08685	0.773687	1.85803	0.867298	0.851079	0.916722	6.84037	6.78591	3.22036	3.21603	11.6014	11.6585
MDP0000172709	AT3G43120.1	SAUR-like auxin-responsive protein family	-2.47403	-0.613726	1.85779	1	1	1	0.680934	0.675513	0.12256	0.122395	0.441452	0.443623
MDP0000121064	AT4G18820.1	AAA-type ATPase family protein	-0.424498	1.43025	1.85224	1	1	1	0.208426	0.206767	0.155298	0.155089	0.557224	0.559964
MDP0000195254	AT5G59845.1	Gibberellin-regulated family protein	-3.79533	-1.94227	1.85055	0	0	3.09e-07	670.218	664.883	48.2734	48.2084	173.007	173.858
MDP0000137453			-1.38992	0.462002	1.84942	0.598701	0.80415	0.720982	1.51152	1.49948	0.576772	0.575996	2.06547	2.07563
MDP0000383616	AT4G23030.1	MATE efflux family protein	-4.00658	-2.1557	1.84838	0.000840194	0.000498146	1	2.76918	2.74713	0.172286	0.172054	0.616524	0.619556
MDP0000162456	AT3G19450.1	GroES-like zinc-binding alcohol dehydrogenase family protein	-2.7958	-0.947026	1.84626	0.000458763	0.0509222	0.117566	4.06996	4.03757	0.586101	0.585312	2.09429	2.10459
MDP0000597406	AT5G45780.1	Leucine-rich repeat protein kinase family protein	3.04548	4.8931	1.84511	1	0.0323118	0.276751	0.0749255	0.074329	0.6186	0.617768	2.20865	2.21951
MDP0000917664	AT1G62640.1	3-ketoacyl-acyl carrier protein synthase III	1.63579	3.48327	1.84497	1	0.704239	0.937769	0.234861	0.232991	0.729849	0.728867	2.60561	2.61842
MDP0000807958	AT5G51550.1	EXORDIUM like 3	-5.5939	-3.74816	1.84323	0	0	0.000290459	111.262	110.377	2.30365	2.30055	8.21425	8.25465
MDP0000841918	AT3G18830.1	polyol/monosaccharide transporter 5	-3.15859	-1.31322	1.84286	7.37e-13	5.04e-07	0.00071666	12.1526	12.0559	1.36094	1.35911	4.85154	4.8754
MDP0000139758			-3.73028	-1.8897	1.83808	0.000802603	0.00125705	0.390581	19.8394	19.6815	1.49486	1.49285	5.3113	5.33743
MDP0000371350	AT3G14460.1	LRR and NB-ARC domains-containing disease resistance protein	-0.658971	1.18137	1.83783	0.634945	0.115307	0.193081	1.17153	1.16221	0.741967	0.740969	2.63579	2.64875
MDP0000306035	AT5G04130.2	DNA GYRASE B2	-1.76632	0.0711389	1.83495	0.0141705	0.919311	0.0387974	2.12738	2.11044	0.625359	0.624518	2.21712	2.22802
MDP0000769681	AT2G23740.1	nucleic acid binding;sequence-specific DNA binding transcription factors;zinc ion binding	-0.512881	1.32402	1.83439	0.879174	0.47135	0.726136	2.19121	2.17376	1.53564	1.53358	5.4423	5.46907
MDP0000848959	AT1G80160.1	Lactoylglutathione lyase / glyoxalase I family protein	-1.09848	0.738338	1.83431	4.71e-07	5.06e-05	0	196.283	194.721	91.6659	91.5425	324.844	326.441
MDP0000189492	AT3G16360.2	HPT phosphotransmitter 4	-0.419441	1.41709	1.83402	0.851199	0.214085	0.460385	0.969494	0.961776	0.724905	0.723929	2.56838	2.58101
MDP0000192306	AT1G65410.1	non-intrinsic ABC protein 11	-1.18482	0.651283	1.83359	0.718898	0.764873	0.782843	1.11402	1.10515	0.490036	0.489376	1.73571	1.74425
MDP0000230621	AT3G14570.1	glucan synthase-like 4	-1.04732	0.784844	1.82966	1	1	1	0.401849	0.39865	0.194441	0.194179	0.686837	0.690215
MDP0000281874	AT2G20740.1	Tetraspanin family protein	-2.00082	-0.169165	1.82915	1	1	1	0.556215	0.551788	0.138975	0.138788	0.490736	0.49315
MDP0000242885	AT1G79820.1	Major facilitator superfamily protein	-4.53123	-2.70005	1.82867	0.0320131	0.00991295	1	1.38907	1.37801	0.0600742	0.0599934	0.212059	0.213102
MDP0000709073			-2.33789	-0.50709	1.82829	0.0047359	0.388563	0.122903	1.91056	1.89535	0.377907	0.377399	1.33365	1.34021
MDP0000190843	AT2G48070.1	resistance to phytophthora 1	-4.11133	-2.28184	1.82698	0.291878	0.252682	1	1.07827	1.06969	0.0623872	0.0623032	0.219966	0.221047
MDP0000357882	ATMG00640.1	hydrogen ion transporting ATP synthases, rotational mechanism;zinc ion binding	-0.514368	1.31472	1.82658	0.920771	0.650581	0.852563	4.66639	4.62924	3.26694	3.26254	11.5154	11.572
MDP0000937817	AT5G24270.1	Calcium-binding EF-hand family protein	-2.63972	-0.813298	1.82392	1	1	1	0.597417	0.592661	0.095861	0.0957319	0.337271	0.33893
MDP0000885856	AT2G19130.1	S-locus lectin protein kinase family protein	-0.946134	0.878809	1.82243	1	1	1	0.199102	0.197517	0.103338	0.103199	0.363205	0.364992
MDP0000906812	AT3G45960.1	expansin-like A3	0.601813	2.4262	1.82188	0.748426	0.0190399	0.266894	6.5726	6.52028	9.97472	9.9613	35.045	35.2173
MDP0000209900	AT2G46690.1	SAUR-like auxin-responsive protein family	-4.27007	-2.44677	1.82079	0.456541	0.40039	1	1.36324	1.35239	0.0706568	0.0705617	0.248056	0.249276
MDP0000336127			0.524069	2.34737	1.82079	1	1	1	0.149143	0.147956	0.214468	0.214179	0.752938	0.756641
MDP0000805422	AT4G17500.1	ethylene responsive element binding factor 1	0.011746	1.83319	1.81894	1	0.262371	0.638663	0.417882	0.414556	0.421298	0.420731	1.47717	1.48443
MDP0000264134	AT3G15130.1	Tetratricopeptide repeat (TPR)-like superfamily protein	-1.60648	0.211514	1.81549	1	1	1	0.472699	0.468936	0.155233	0.155024	0.542982	0.545653
MDP0000301914	AT5G59810.1	Subtilase family protein	5.08838	6.90507	1.81418	1	0.311989	0.515532	0.0119728	0.0118775	0.407333	0.406785	1.4235	1.4305
MDP0000656720	AT5G01210.1	HXXXD-type acyl-transferase family protein	3.02158	4.83806	1.81397	1.03e-06	0	1.43e-08	0.610482	0.605623	4.95746	4.95078	17.3222	17.4074
MDP0000209368	AT4G37560.1	Acetamidase/Formamidase family protein	-3.26028	-1.44424	1.81353	0.062399	0.14119	1	1.53364	1.52143	0.160059	0.159844	0.559102	0.561851
MDP0000278793	AT3G50310.1	mitogen-activated protein kinase kinase kinase 20	-0.451106	1.36471	1.81331	0.813636	0.167784	0.369442	0.820077	0.813548	0.599871	0.599064	2.09509	2.10539
MDP0000733506	AT4G15550.1	indole-3-acetate beta-D-glucosyltransferase	-0.196341	1.61878	1.81261	0.807444	7.48e-06	0.000480151	1.76419	1.75015	1.53972	1.53765	5.37498	5.40142
MDP0000514448	AT1G80450.1	VQ motif-containing protein	-1.9314	-0.117267	1.81162	0.442955	0.954804	1	0.998707	0.990757	0.261836	0.261484	0.913411	0.917904
MDP0000327633			1.79769e+308	1.79769e+308	1.81101	0.583457	0.39187	0.958834	0	0	6.70829	6.69926	23.3918	23.5069
MDP0000327775			-0.749725	1.06301	1.81023	0.807444	0.489599	0.735524	5.09881	5.05822	3.03235	3.02827	10.5681	10.6201
MDP0000344946			1.17736	2.98938	1.80951	0.969859	0.898525	0.979823	1.11457	1.1057	2.52074	2.51735	8.78069	8.82388
MDP0000252855	AT5G66460.1	Glycosyl hydrolase superfamily protein	-2.84577	-1.0343	1.80896	0	1.83e-07	0	497.97	494.006	69.2695	69.1763	241.2	242.387
MDP0000533178	AT5G01210.1	HXXXD-type acyl-transferase family protein	2.9563	4.76708	1.80827	3.63e-10	0	6.01e-11	0.599684	0.594911	4.65434	4.64808	16.1989	16.2786
MDP0000622125	AT3G57330.1	autoinhibited Ca2+-ATPase 11	0.0664675	1.877	1.80803	1	0.786611	0.945731	0.366957	0.364036	0.384259	0.383742	1.33715	1.34372
MDP0000359549			-2.81473	-1.00421	1.80801	0.48434	0.683935	0.890216	15.6932	15.5683	2.23046	2.22746	7.76145	7.79962
MDP0000248849	AT3G21200.1	proton gradient regulation 7	-2.36492	-0.55538	1.80703	0.252206	0.700016	1	1.05532	1.04692	0.204867	0.204591	0.712404	0.715907
MDP0000241462	AT3G14470.1	NB-ARC domain-containing disease resistance protein	-2.00829	-0.200243	1.80553	8.4e-15	0.458837	7.01e-11	10.6789	10.5939	2.65444	2.65086	9.22097	9.26632
MDP0000165187	AT5G62680.1	Major facilitator superfamily protein	-3.24416	-1.43696	1.80469	2.84e-13	6.82e-08	0.0011758	11.5077	11.4161	1.21451	1.21287	4.21648	4.23722
MDP0000623946	AT1G13630.1	Tetratricopeptide repeat (TPR)-like superfamily protein	-3.38927	-1.5844	1.80236	0.189923	0.270047	1	1.69992	1.68639	0.16224	0.162021	0.562348	0.565113
MDP0000279784	AT2G42600.1	phosphoenolpyruvate carboxylase 2	-0.0619662	1.73885	1.7983	0.989019	0.43246	0.771755	1.16925	1.15994	1.12009	1.11858	3.87151	3.89055
MDP0000681768	AT1G69870.1	nitrate transporter 1.7	-3.9028	-2.10694	1.79335	0	0	2.19e-06	29.5486	29.3134	1.9755	1.97284	6.80477	6.83824
MDP0000382467	AT5G15410.1	Cyclic nucleotide-regulated ion channel family protein	-1.29457	0.499905	1.79196	0.155151	0.435945	0.0992265	1.89934	1.88422	0.774284	0.773241	2.66452	2.67762
MDP0000861584	AT3G47590.1	alpha/beta-Hydrolases superfamily protein	-1.94002	-0.146233	1.79128	0.558672	0.955401	0.833139	1.746	1.7321	0.455028	0.454416	1.56514	1.57283
MDP0000678677			-1.47401	0.319104	1.79061	0.472485	0.837269	0.627513	75.8117	75.2082	27.2907	27.2539	93.8264	94.2879
MDP0000764803	AT2G20880.1	Integrase-type DNA-binding superfamily protein	-2.95837	-1.1672	1.78866	0.0158368	0.105317	1	1.89151	1.87646	0.243361	0.243034	0.835558	0.839667
MDP0000926385	AT3G49750.1	receptor like protein 44	-2.59173	-0.802384	1.78684	3.21e-05	0.043749	0.0337157	8.96866	8.89727	1.48778	1.48578	5.1017	5.12679
MDP0000246042	AT3G17600.1	indole-3-acetic acid inducible 31	-0.720537	1.0687	1.78673	0.660301	0.251295	0.347194	1.24009	1.23022	0.752574	0.751561	2.58044	2.59313
MDP0000140803	AT2G46660.1	cytochrome P450, family 78, subfamily A, polypeptide 6	-5.9525	-4.16426	1.78573	9.13e-06	2.8e-10	1	8.06576	8.00155	0.130246	0.130071	0.446279	0.448474
MDP0000911693	AT5G15770.1	glucose-6-phosphate acetyltransferase 1	-1.41854	0.369336	1.78536	0.472269	0.802599	0.60407	1.88333	1.86834	0.70454	0.703592	2.41345	2.42532
MDP0000622919	AT2G45470.1	FASCICLIN-like arabinogalactan protein 8	-2.96285	-1.17888	1.78146	1.92e-05	0.00389153	0.07875	6.47858	6.42701	0.830949	0.829831	2.83878	2.85274
MDP0000320719	AT2G37060.1	nuclear factor Y, subunit B8	2.54274	4.32635	1.7811	1.13e-12	0	1.94e-12	3.58618	3.55763	20.8965	20.8684	71.3711	71.7221
MDP0000292807	AT4G33150.1	lysine-ketoglutarate reductase/saccharopine dehydrogenase bifunctional enzyme	-2.9394	-1.15922	1.77767	0	1.26e-10	2.22e-12	24.3061	24.1126	3.16859	3.16433	10.7965	10.8496
MDP0000543782	AT1G09220.1	Pentatricopeptide repeat (PPR) superfamily protein	0.115327	1.8949	1.77707	1	0.394789	0.735309	0.44584	0.442291	0.482943	0.482293	1.64487	1.65295
MDP0000215071	AT5G50360.1		-3.41403	-1.6373	1.77422	7.34e-05	0.000618407	0.220613	3.7834	3.75328	0.354942	0.354464	1.20652	1.21245
MDP0000315887	AT3G02580.1	sterol 1	-2.66933	-0.893303	1.77352	0.129565	0.424458	0.656306	4.01469	3.98273	0.631107	0.630258	2.14422	2.15477
MDP0000278983	AT1G25360.1	Pentatricopeptide repeat (PPR) superfamily protein	-1.61909	0.156205	1.77278	1	1	1	0.723629	0.717868	0.235571	0.235254	0.799958	0.803892
MDP0000371174	AT4G21710.1	DNA-directed RNA polymerase family protein	-0.722985	1.05222	1.7727	1	1	1	0.464093	0.460398	0.281167	0.280789	0.954739	0.959434
MDP0000834180	AT1G18210.1	Calcium-binding EF-hand family protein	-1.89801	-0.123646	1.77186	0.333646	0.940183	0.652844	2.24784	2.22995	0.603123	0.602312	2.04679	2.05685
MDP0000299983			-1.42794	0.345684	1.77111	0.626399	0.872319	0.778654	2.6122	2.5914	0.970852	0.969545	3.29303	3.30923
MDP0000472462	AT4G10490.1	2-oxoglutarate (2OG) and Fe(II)-dependent oxygenase superfamily protein	-4.34082	-2.56906	1.76925	0.148709	0.0937084	1	1.34886	1.33812	0.0665655	0.0664759	0.225493	0.226602
MDP0000149996	AT1G71696.2	carboxypeptidase D, putative	0.293401	2.06421	1.7683	1	0.215398	0.635431	0.314395	0.311892	0.3853	0.384781	1.30435	1.31077
MDP0000358827	ATCG00890.1	NADH-Ubiquinone/plastoquinone (complex I) protein	0.302002	2.06698	1.76247	0.97199	0.702558	0.928972	1.55569	1.5433	1.91793	1.91535	6.46656	6.49837
MDP0000358828	ATCG00890.1	NADH-Ubiquinone/plastoquinone (complex I) protein	0.302002	2.06698	1.76247	0.97199	0.702558	0.928972	1.55569	1.5433	1.91793	1.91535	6.46656	6.49837
MDP0000358829	ATCG00890.1	NADH-Ubiquinone/plastoquinone (complex I) protein	0.302002	2.06698	1.76247	0.97199	0.702558	0.928972	1.55569	1.5433	1.91793	1.91535	6.46656	6.49837
MDP0000228626	AT4G31980.1		-0.558953	1.20546	1.7619	1	1	1	0.368614	0.36568	0.250213	0.249877	0.843295	0.847442
MDP0000251787	AT5G58000.1	Reticulon family protein	-3.67758	-1.91441	1.76066	0.102975	0.115883	1	0.903721	0.896527	0.0706273	0.0705322	0.23783	0.239
MDP0000173620			-0.830259	0.932577	1.76033	0.784481	0.615929	0.743639	0.879068	0.87207	0.494412	0.493747	1.6645	1.67269
MDP0000352724			-0.00720169	1.75505	1.75975	0.999755	0.836559	0.960104	2.53698	2.51679	2.52435	2.52095	8.49513	8.53691
MDP0000768989	AT5G62620.1	Galactosyltransferase family protein	-1.63202	0.1295	1.75901	0.23407	0.91411	1	0.831251	0.824634	0.268192	0.267831	0.902079	0.906516
MDP0000647568	AT2G34580.1		1.22899	2.98932	1.75782	1	0.109625	0.580548	0.19694	0.195372	0.461633	0.461012	1.55145	1.55908
MDP0000919338	AT1G27990.1		-2.75277	-0.995105	1.75516	0.226526	0.483509	1	1.07841	1.06982	0.159999	0.159783	0.53673	0.53937
MDP0000343191			-3.30514	-1.54887	1.75376	0.29447	0.38784	0.865727	87.2356	86.5412	8.82567	8.81379	29.5778	29.7233
MDP0000489357	AT5G58070.1	temperature-induced lipocalin	-3.13575	-1.38024	1.753	1.18e-06	0.000224666	0.062892	47.0377	46.6633	5.35171	5.34451	17.926	18.0142
MDP0000358944			-0.893273	0.858226	1.74899	1	1	1	0.423106	0.419738	0.227797	0.22749	0.760904	0.764647
MDP0000171402	AT5G37980.1	Zinc-binding dehydrogenase family protein	-3.48814	-1.73681	1.74883	0.0774868	0.110821	0.746153	10.7837	10.6978	0.961018	0.959725	3.20971	3.22549
MDP0000534726	AT3G23710.1	Tic22-like family protein	-1.03785	0.713289	1.74863	0.00253438	0.00525519	1.66e-07	14.5036	14.3881	7.064	7.05449	23.5898	23.7058
MDP0000145111	AT1G05750.1	Tetratricopeptide repeat (TPR)-like superfamily protein	-2.17028	-0.420329	1.74744	0.523891	0.86325	1	1.35707	1.34627	0.301496	0.301091	1.006	1.01095
MDP0000313875	AT1G74630.1	Tetratricopeptide repeat (TPR)-like superfamily protein	-1.95255	-0.203072	1.74697	0.157898	0.861718	0.468735	2.84547	2.82281	0.73515	0.734161	2.45217	2.46423
MDP0000233895	AT3G55080.1	SET domain-containing protein	-2.20422	-0.454948	1.74677	0.434098	0.823338	1	0.754761	0.748753	0.163784	0.163564	0.546242	0.548929
MDP0000228459	AT5G08420.1	RNA-binding KH domain-containing protein	1.39763	3.14644	1.7463	1	1	1	0.055118	0.0546793	0.145219	0.145023	0.484168	0.486549
MDP0000282614	AT3G29230.1	Tetratricopeptide repeat (TPR)-like superfamily protein	-0.755321	0.993471	1.74628	1	1	1	0.476945	0.473148	0.282549	0.282169	0.942024	0.946657
MDP0000130701	AT4G33150.3	lysine-ketoglutarate reductase/saccharopine dehydrogenase bifunctional enzyme	-2.8713	-1.1227	1.74609	0	2.09e-09	2.37e-10	69.6632	69.1086	9.52044	9.50763	31.737	31.8931
MDP0000628295	AT2G39000.1	Acyl-CoA N-acyltransferases (NAT) superfamily protein	-2.86047	-1.11507	1.74289	0.140687	0.347771	1	1.35852	1.34771	0.187059	0.186807	0.622194	0.625254
MDP0000243559	AT3G24760.1	Galactose oxidase/kelch repeat superfamily protein	-1.7535	-0.00994513	1.74105	0.595768	0.996995	1	0.979286	0.97149	0.290438	0.290047	0.964816	0.969561
MDP0000376155	AT5G67620.1		-2.79521	-1.05232	1.74038	0.101652	0.319104	0.66128	3.19513	3.1697	0.460305	0.459686	1.5284	1.53592
MDP0000566223	AT1G67830.1	alpha-fucosidase 1	-2.91302	-1.1716	1.73891	0.00513561	0.0586539	0.352198	10.6508	10.566	1.41408	1.41218	4.69055	4.71362
MDP0000213471	AT5G60170.2	RNA binding (RRM/RBD/RNP motifs) family protein	-2.22968	-0.489571	1.7376	0.000302363	0.27579	0.0316843	2.35103	2.33232	0.501256	0.500581	1.66116	1.66933
MDP0000154155	AT2G46800.1	zinc transporter of Arabidopsis thaliana	-3.601	-1.8624	1.73608	8.4e-15	2.45e-12	0.00460801	19.3526	19.1986	1.5949	1.59275	5.27995	5.30592
MDP0000683814	AT4G39780.1	Integrase-type DNA-binding superfamily protein	0.238767	1.97658	1.7353	0.727386	5.38e-09	5.06e-05	2.96163	2.93805	3.49467	3.48997	11.5629	11.6198
MDP0000315763	AT1G33770.1	Protein kinase superfamily protein	-0.78029	0.957101	1.73488	0.0888942	0.0012943	2.88e-05	2.79202	2.7698	1.62565	1.62347	5.3773	5.40375
MDP0000303400	AT3G03380.1	DegP protease 7	-1.68206	0.0543401	1.7339	1	1	1	0.492132	0.488214	0.153366	0.15316	0.506954	0.509447
MDP0000135234	AT3G61610.1	Galactose mutarotase-like superfamily protein	-0.364295	1.37067	1.73246	0.608542	0.000136607	0.00104113	5.26914	5.2272	4.09332	4.08781	13.517	13.5835
MDP0000617223	AT5G08020.1	RPA70-kDa subunit B	-1.76817	-0.0332307	1.73243	0.416756	0.986325	1	0.912271	0.905009	0.267825	0.267465	0.884401	0.888751
MDP0000255592	AT4G33905.1	Peroxisomal membrane 22 kDa (Mpv17/PMP22) family protein	-3.11626	-1.38264	1.73111	0.000201027	0.00431139	0.210898	5.07541	5.035	0.585307	0.58452	1.93101	1.9405
MDP0000271838			0.208846	1.94156	1.73021	1	0.477811	0.826352	0.397248	0.394086	0.459125	0.458507	1.51377	1.52121
MDP0000230800	AT2G46640.3		7.02623	8.75889	1.73015	0.0571545	0.0132363	0.000265826	0.0166372	0.0165048	2.16864	2.16572	7.1499	7.18506
MDP0000865562	AT5G09790.2	ARABIDOPSIS TRITHORAX-RELATED PROTEIN 5	0.125328	1.8577	1.72986	1	1	1	0.23561	0.233735	0.256993	0.256647	0.847123	0.851289
MDP0000302192	AT2G32400.1	glutamate receptor 5	-2.18519	-0.45386	1.72882	0.358807	0.795448	1	0.731171	0.725351	0.160773	0.160556	0.529569	0.532174
MDP0000854686	AT1G24625.1	zinc finger protein 7	-2.52992	-0.799664	1.72775	1	1	1	0.630867	0.625845	0.109234	0.109086	0.359537	0.361305
MDP0000368415			-1.22793	0.501854	1.72728	0.69795	0.822166	0.796992	4.02986	3.99778	1.72046	1.71815	5.66099	5.68883
MDP0000177416	AT4G33150.1	lysine-ketoglutarate reductase/saccharopine dehydrogenase bifunctional enzyme	-2.84279	-1.1139	1.72638	5.04e-09	0.000194436	0.00595521	3.93306	3.90175	0.548235	0.547497	1.80278	1.81164
MDP0000328545			-1.82659	-0.0983124	1.72577	0.489577	0.96481	0.780167	6.25641	6.2066	1.76387	1.76149	5.79774	5.82626
MDP0000160674			-3.11862	-1.39431	1.7218	0.28169	0.411629	0.847781	2.87767	2.85477	0.331317	0.330871	1.08603	1.09137
MDP0000169079	AT1G18290.1		4.31837	6.04217	1.72128	1	0.363863	0.698362	0.0209283	0.0207617	0.417536	0.416974	1.36816	1.37489
MDP0000755270	AT1G18290.1		4.31837	6.04217	1.72128	1	0.363863	0.698362	0.0209283	0.0207617	0.417536	0.416974	1.36816	1.37489
MDP0000187900	AT2G32190.1		-2.19695	-0.473548	1.72089	0	0.0224545	0	7882.21	7819.46	1719.1	1716.78	5631.51	5659.2
MDP0000343650	AT3G11591.1		-2.04105	-0.318651	1.71989	0.580248	0.891132	0.863613	13.772	13.6624	3.34642	3.34191	10.9547	11.0086
MDP0000474161	AT5G47500.1	Pectin lyase-like superfamily protein	1.5816	3.30388	1.71977	1	1	1	0.0797509	0.0791161	0.238695	0.238374	0.781324	0.785167
MDP0000186011	AT1G55020.1	lipoxygenase 1	3.99448	5.71656	1.71957	0.239044	0.0583472	0.2924	0.342374	0.339648	5.45707	5.44973	17.8602	17.948
MDP0000364261			-1.50454	0.217406	1.71944	2.23e-06	0.483934	2.95e-07	43.6405	43.2931	15.3807	15.36	50.3343	50.5819
MDP0000940086	AT3G18830.1	polyol/monosaccharide transporter 5	0.310259	2.0316	1.71883	0.305229	0	6.31e-14	13.1308	13.0263	16.2813	16.2593	53.2588	53.5208
MDP0000200355	AT4G34530.1	cryptochrome-interacting basic-helix-loop-helix 1	0.0737368	1.79489	1.71864	0.945662	2.91e-05	0.00471876	1.0324	1.02418	1.08654	1.08508	3.55381	3.57128
MDP0000284146	AT5G59250.1	Major facilitator superfamily protein	-1.09076	0.62958	1.71783	0.0381427	0.0817395	0.00121396	11.325	11.2348	5.31722	5.31006	17.3815	17.467
MDP0000279292	AT2G04160.1	Subtilisin-like serine endopeptidase family protein	4.34069	6.05723	1.71403	1	0.040868	0.198221	0.0176358	0.0174954	0.357333	0.356852	1.16502	1.17075
MDP0000383328	AT4G24220.2	NAD(P)-binding Rossmann-fold superfamily protein	0.228622	1.94364	1.71251	0.744316	1.45e-08	0.000105188	6.755	6.70123	7.91493	7.90428	25.7779	25.9047
MDP0000582861	AT1G71692.1	AGAMOUS-like 12	-3.61325	-1.90015	1.71059	0.556932	0.576791	1	3.52493	3.49687	0.288041	0.287653	0.936864	0.941471
MDP0000308878	AT2G20470.1	AGC (cAMP-dependent, cGMP-dependent and protein kinase C) kinase family protein	3.2864	4.99721	1.7083	5.65e-05	1.14e-11	1.03e-05	0.191361	0.189837	1.86706	1.86455	6.06306	6.09288
MDP0000269433	AT5G22060.1	DNAJ homologue 2	-1.70589	0.00487859	1.70826	0.819567	0.99941	0.944417	4.70363	4.66619	1.44181	1.43987	4.682	4.70502
MDP0000532244	AT5G22060.1	DNAJ homologue 2	-1.70589	0.00487859	1.70826	0.819567	0.99941	0.944417	4.70363	4.66619	1.44181	1.43987	4.682	4.70502
MDP0000632786	AT1G32415.1	pentatricopeptide (PPR) repeat-containing protein	-2.03002	-0.319798	1.70771	0.441215	0.872925	0.793711	4.44074	4.40539	1.08732	1.08586	3.52952	3.54688
MDP0000284932	AT1G69070.1		-1.71728	-0.00722944	1.70754	0.266479	0.996171	0.531996	3.04133	3.01712	0.924934	0.923689	3.00204	3.01681
MDP0000290597	AT5G02270.1	non-intrinsic ABC protein 9	1.79769e+308	1.79769e+308	1.70753	0.490236	0.312411	0.912264	0	0	3.82855	3.8234	12.4262	12.4873
MDP0000895857	AT4G16380.1	Heavy metal transport/detoxification superfamily protein	-0.87796	0.831693	1.70714	0.000651484	2.22e-05	5.21e-12	66.2621	65.7346	36.0556	36.0071	116.993	117.568
MDP0000312044	AT1G68870.1	SOB five-like 2	-2.66146	-0.952569	1.70638	2.36e-06	0.00769032	0.0247409	42.9331	42.5913	6.78601	6.77687	22.0074	22.1157
MDP0000500159			-2.13735	-0.428629	1.70621	0.00549379	0.463223	0.119878	2.14858	2.13147	0.488365	0.487707	1.58361	1.5914
MDP0000330281			-1.70226	0.00338307	1.70313	0.199852	0.997786	0.43255	74.7588	74.1637	22.9738	22.9428	74.3378	74.7034
MDP0000878790	AT1G68870.1	SOB five-like 2	-2.66146	-0.957347	1.7016	2.36e-06	0.00741971	0.0254158	42.9331	42.5913	6.78601	6.77687	21.9347	22.0425
MDP0000256668	AT2G43990.1		0.947384	2.64994	1.70004	1	6.35e-05	0.0369044	0.255198	0.253166	0.492116	0.491454	1.58897	1.59679
MDP0000354801	ATCG00680.1	photosystem II reaction center protein B	1.79769e+308	1.79769e+308	1.69973	1	0.23076	0.87314	0	0	0.562688	0.56193	1.81644	1.82537
MDP0000853531	AT3G02740.1	Eukaryotic aspartyl protease family protein	-0.422048	1.28019	1.69973	1	0.78154	0.928508	0.583741	0.579094	0.435683	0.435097	1.40645	1.41337
MDP0000883195	AT2G28740.1	histone H4	-0.297144	1.40402	1.69865	0.979797	0.853857	0.959891	0.855239	0.848431	0.696047	0.69511	2.24526	2.25631
MDP0000313514	AT5G45600.1	YEATS family protein	0.105049	1.80515	1.69759	1	0.192294	0.579183	0.330775	0.328142	0.355759	0.35528	1.14674	1.15238
MDP0000904765	AT3G02010.1	Pentatricopeptide repeat (PPR) superfamily protein	-2.88604	-1.18651	1.69703	0.876684	0.829602	1	0.833361	0.826727	0.112732	0.11258	0.363235	0.365022
MDP0000316126	AT3G49780.1	phytosulfokine 4 precursor	0.00076477	1.70019	1.69691	0.999823	0.506214	0.823948	1.2197	1.20999	1.22034	1.2187	3.93176	3.9511
MDP0000763255	AT1G36310.1	S-adenosyl-L-methionine-dependent methyltransferases superfamily protein	-1.81461	-0.115451	1.69665	1	1	1	0.479448	0.475631	0.136299	0.136115	0.439053	0.441212
MDP0000475741			0.619739	2.31889	1.69664	1	1	1	0.162321	0.161029	0.249422	0.249086	0.803449	0.8074
MDP0000316609	AT1G71692.1	AGAMOUS-like 12	-3.43425	-1.7363	1.69545	0.00776503	0.0166525	0.554918	4.91462	4.8755	0.45465	0.454038	1.46333	1.47053
MDP0000655623	AT1G69490.1	NAC-like, activated by AP3/PI	-1.97925	-0.28224	1.6945	0.055615	0.742601	0.296639	3.41656	3.38936	0.866511	0.865345	2.78711	2.80082
MDP0000196894	AT1G68870.1	SOB five-like 2	-2.69405	-0.997274	1.69427	2.46e-08	0.0012943	0.00656608	58.6406	58.1738	9.06168	9.04948	29.1419	29.2853
MDP0000496234			-1.36025	0.336399	1.69414	0.658165	0.882738	0.804883	2.57331	2.55282	1.00234	1.00099	3.2232	3.23905
MDP0000357561			-1.44143	0.254779	1.6937	0.485104	0.875624	0.666511	20.4836	20.3206	7.54214	7.53198	24.2456	24.3648
MDP0000157227	AT1G68890.1	magnesium ion binding;thiamin pyrophosphate binding;hydro-lyases;catalytics;2-succinyl-5-enolpyruvyl-6-hydroxy-3-cyclohexene-1-carboxylic-acid synthases	-2.45092	-0.756791	1.69162	0.00920414	0.227617	1	0.905514	0.898306	0.165613	0.16539	0.531628	0.534242
MDP0000218344	AT2G20880.1	Integrase-type DNA-binding superfamily protein	-2.18598	-0.492275	1.6912	0.0920812	0.608159	1	1.13767	1.12861	0.250018	0.249681	0.802336	0.806282
MDP0000297576	AT3G16060.1	ATP binding microtubule motor family protein	-2.38139	-0.689594	1.68928	1	1	1	0.713214	0.707537	0.136884	0.136699	0.438693	0.44085
MDP0000698038	AT5G67150.1	HXXXD-type acyl-transferase family protein	-2.62753	-0.938407	1.68662	0	5.45e-07	2.59e-10	62.1905	61.6954	10.0637	10.0502	32.1932	32.3515
MDP0000402527	AT2G28400.1	Protein of unknown function, DUF584	-3.44095	-1.75232	1.68612	0	0	2.88e-07	177.086	175.676	16.3063	16.2843	52.145	52.4015
MDP0000162169	AT3G02875.1	Peptidase M20/M25/M40 family protein	-1.53152	0.156244	1.68525	1	1	1	0.683896	0.678452	0.236568	0.23625	0.756055	0.759773
MDP0000432497	AT2G03090.1	expansin A15	-5.77384	-4.0875	1.68383	0.0512206	0.00531544	1	4.9218	4.88262	0.089955	0.0898339	0.287206	0.288618
MDP0000574554	AT2G03090.1	expansin A15	-5.77384	-4.0875	1.68383	0.0512206	0.00531544	1	4.9218	4.88262	0.089955	0.0898339	0.287206	0.288618
MDP0000215992	AT1G29070.1	Ribosomal protein L34	-2.12549	-0.439314	1.68366	0.312696	0.781664	0.733541	2.25393	2.23599	0.516541	0.515846	1.64901	1.65712
MDP0000744728	AT3G47340.1	glutamine-dependent asparagine synthase 1	-6.05062	-4.3665	1.68161	0	0	0.00611805	775.492	769.319	11.6993	11.6835	37.2956	37.4791
MDP0000133624	AT2G26490.1	Transducin/WD40 repeat-like superfamily protein	-2.63159	-0.947802	1.68127	0.127679	0.395327	0.681445	2.32536	2.30685	0.375236	0.374731	1.19592	1.2018
MDP0000283166			1.79769e+308	1.79769e+308	1.6806	1	0.00922124	0.492599	0	0	1.17958	1.17799	3.75771	3.77619
MDP0000120959	AT4G37530.1	Peroxidase superfamily protein	1.79769e+308	1.79769e+308	1.68043	1	1	1	0	0	0.165073	0.164851	0.5258	0.528386
MDP0000302989			-2.59261	-0.912115	1.67798	0.00384476	0.111611	0.258032	4.53711	4.50099	0.752189	0.751177	2.39185	2.40362
MDP0000274685	AT5G38710.1	Methylenetetrahydrofolate reductase family protein	0.0727869	1.75295	1.67766	0.950248	0.000163761	0.0129197	0.887525	0.88046	0.933452	0.932195	2.96757	2.98217
MDP0000244593	AT5G38710.1	Methylenetetrahydrofolate reductase family protein	0.0727869	1.75295	1.67766	0.950248	0.000163761	0.0129198	0.887525	0.88046	0.933452	0.932195	2.96757	2.98217
MDP0000889931	AT4G03510.1	RING membrane-anchor 1	-0.0397662	1.6389	1.67616	0.965209	3.64e-06	0.000695634	4.20573	4.17225	4.09139	4.08588	12.9936	13.0575
MDP0000860692	AT2G29940.1	pleiotropic drug resistance 3	-0.350305	1.32709	1.67489	0.921181	0.486596	0.755643	0.763902	0.757821	0.599219	0.598412	1.90135	1.9107
MDP0000165729	AT5G45820.1	CBL-interacting protein kinase 20	-0.156284	1.51478	1.66856	1	1	1	0.182009	0.18056	0.163322	0.163103	0.51596	0.518498
MDP0000016819	AT1G65820.2	microsomal glutathione s-transferase, putative	0.222555	1.89324	1.66818	0.932359	0.123305	0.536406	0.97272	0.964976	1.13497	1.13344	3.58459	3.60222
MDP0000202548	AT3G26935.1	DHHC-type zinc finger family protein	0.198156	1.86667	1.66601	0.749726	1.52e-09	1.55e-05	1.52814	1.51597	1.75313	1.75077	5.52862	5.55581
MDP0000191106			-2.03879	-0.371974	1.66431	0.577162	0.890108	1	0.924758	0.917397	0.225056	0.224753	0.708895	0.712381
MDP0000134622	AT1G22850.1	SNARE associated Golgi protein family	-2.05016	-0.384086	1.66357	0.0919365	0.688309	0.43665	8.46444	8.39706	2.0438	2.04105	6.43436	6.46601
MDP0000148737	AT5G60740.1	ABC transporter family protein	0.667496	2.33317	1.66316	1	1	1	0.157624	0.156369	0.250356	0.250019	0.78796	0.791835
MDP0000588230	AT4G31910.1	HXXXD-type acyl-transferase family protein	-1.69574	-0.0335584	1.65967	0.00251547	0.957252	0.0139493	6.23672	6.18708	1.92525	1.92266	6.04482	6.07455
MDP0000344615			-0.178589	1.48166	1.65774	0.924547	0.0903307	0.290616	22.1399	21.9637	19.5621	19.5358	61.338	61.6396
MDP0000312069	AT4G16380.2	Heavy metal transport/detoxification superfamily protein	-0.916695	0.743289	1.65747	6.7e-05	6.01e-05	2.94e-13	45.113	44.7539	23.8973	23.8651	74.9174	75.2858
MDP0000152673	AT2G46800.1	zinc transporter of Arabidopsis thaliana	-3.51985	-1.86085	1.65649	0	1.73e-14	0.00126735	20.5389	20.3754	1.79059	1.78818	5.60965	5.63724
MDP0000119071	AT1G14560.1	Mitochondrial substrate carrier family protein	-0.469908	1.1888	1.65619	0.0823256	8.34e-11	1.21e-12	39.8493	39.5321	28.7716	28.7329	90.1184	90.5616
MDP0000746387			1.98686	3.64487	1.65551	1	0.734273	0.94717	0.118688	0.117743	0.470446	0.469813	1.47283	1.48007
MDP0000755424			-4.49204	-2.83402	1.65551	0.688745	0.636114	1	0.960707	0.953059	0.0426927	0.0426352	0.133658	0.134315
MDP0000279149	AT3G50740.1	UDP-glucosyl transferase 72E1	-0.297144	1.36087	1.65551	1	1	1	0.125836	0.124834	0.102413	0.102275	0.320624	0.322201
MDP0000318270	AT3G49210.1	O-acyltransferase (WSD1-like) family protein	-2.95942	-1.30141	1.65551	1	1	1	0.586194	0.581528	0.0753645	0.0752631	0.235944	0.237104
MDP0000152368	AT5G60370.1		-2.48387	-0.826984	1.65438	1.09e-11	0.00134979	0.000147872	11.7525	11.6589	2.10092	2.09809	6.57221	6.60453
MDP0000355585			-1.13126	0.52538	1.65413	0.826279	0.883565	0.908548	44.8597	44.5026	20.4792	20.4516	64.0532	64.3682
MDP0000233075	AT4G33150.1	lysine-ketoglutarate reductase/saccharopine dehydrogenase bifunctional enzyme	-2.88682	-1.23127	1.65304	0	7.17e-11	5.13e-09	19.3447	19.1907	2.61543	2.61191	8.17411	8.21431
MDP0000509076	AT3G01750.1	Ankyrin repeat family protein	-0.0380261	1.61524	1.65076	1	1	1	0.327344	0.324738	0.318828	0.318399	0.994877	0.99977
MDP0000178612	AT5G37980.1	Zinc-binding dehydrogenase family protein	-4.57079	-2.9178	1.65048	0	0	0.070548	25.0422	24.8428	1.05373	1.05231	3.28742	3.30358
MDP0000568913	AT5G67150.1	HXXXD-type acyl-transferase family protein	-2.60216	-0.949351	1.6503	0	1.25e-07	5.21e-12	112.843	111.945	18.5844	18.5594	57.9725	58.2576
MDP0000236372	AT3G06270.1	Protein phosphatase 2C family protein	-1.47511	0.177083	1.64968	0.0253878	0.77064	0.0394992	2.59612	2.57545	0.933839	0.932582	2.91179	2.92612
MDP0000137441	AT1G14560.1	Mitochondrial substrate carrier family protein	-0.428829	1.22224	1.64855	0.122141	2.92e-11	1.77e-12	32.1772	31.921	23.9033	23.8711	74.4743	74.8406
MDP0000153379	AT4G16130.1	arabinose kinase	-1.73955	-0.0886299	1.64841	0	0.754798	6.31e-14	56.1263	55.6795	16.8077	16.7851	52.3619	52.6194
MDP0000349578			1.79769e+308	1.79769e+308	1.64792	0.477478	0.297718	0.908717	0	0	4.33674	4.3309	13.5058	13.5722
MDP0000670935	AT5G23960.2	terpene synthase 21	-1.75834	-0.108545	1.64729	0.0398411	0.894664	0.175079	2.36939	2.35053	0.700362	0.69942	2.18017	2.1909
MDP0000166657	AT4G37530.1	Peroxidase superfamily protein	1.79769e+308	1.79769e+308	1.64516	1	1	1	0	0	0.165073	0.164851	0.513103	0.515626
MDP0000839696			-2.16402	-0.516622	1.64489	0	0.0104444	3.1e-10	411.133	407.86	91.7373	91.6138	285.097	286.499
MDP0000138086	AT3G14460.1	LRR and NB-ARC domains-containing disease resistance protein	-0.392957	1.25435	1.64479	1	1	1	0.327575	0.324967	0.24947	0.249134	0.775239	0.779051
MDP0000192230	AT2G44970.1	alpha/beta-Hydrolases superfamily protein	0.157863	1.80318	1.64281	1	0.339241	0.735309	0.429264	0.425847	0.478901	0.478257	1.48616	1.49347
MDP0000255230	AT5G47560.1	tonoplast dicarboxylate transporter	-2.38416	-0.739092	1.64256	9.91e-14	0.00208681	1.03e-05	62.8469	62.3466	12.0387	12.0225	37.3529	37.5366
MDP0000234408	AT5G59810.1	Subtilase family protein	3.63123	5.27591	1.64218	1	0.0689002	0.399159	0.0604608	0.0599795	0.749173	0.748165	2.32387	2.3353
MDP0000143641	AT5G56540.1	arabinogalactan protein 14	-3.05519	-1.41155	1.64113	0	1.56e-12	7.24e-07	1967.61	1951.95	236.72	236.402	733.751	737.36
MDP0000405592	AT4G34240.1	aldehyde dehydrogenase 3I1	0.658592	2.30197	1.64086	0.868839	0.342318	0.783123	1.33087	1.32028	2.10084	2.09801	6.51068	6.5427
MDP0000709340	AT4G21860.1	methionine sulfoxide reductase B 2	-1.59151	0.0512669	1.64027	0.456914	0.979478	1	0.950168	0.942605	0.315288	0.314864	0.976703	0.981506
MDP0000445996	AT5G11550.1	ARM repeat superfamily protein	-4.28796	-2.64554	1.63991	0	0	0.020656	31.9408	31.6866	1.63509	1.63289	5.06393	5.08884
MDP0000145144	AT3G49780.1	phytosulfokine 4 precursor	-1.31732	0.322588	1.6374	1	1	1	0.624095	0.619127	0.250437	0.250099	0.774263	0.778071
MDP0000824044	AT3G49780.1	phytosulfokine 4 precursor	-1.31732	0.322588	1.6374	1	1	1	0.624095	0.619127	0.250437	0.250099	0.774263	0.778071
MDP0000121903	AT2G29760.1	Tetratricopeptide repeat (TPR)-like superfamily protein	-3.63399	-1.99502	1.63646	0.0209323	0.0229672	1	1.13933	1.13026	0.0917716	0.0916481	0.283542	0.284937
MDP0000251758	AT1G05610.1	ADP-glucose pyrophosphorylase small subunit 2	0.0608848	1.69823	1.63484	1	0.824723	0.959327	0.34176	0.33904	0.356492	0.356012	1.1002	1.10561
MDP0000201098	AT4G14950.1	SNARE associated Golgi protein family	-3.62604	-1.98937	1.63416	0.0043874	0.00509109	1	2.67406	2.65277	0.216583	0.216291	0.668096	0.671382
MDP0000273180	AT2G06050.1	oxophytodienoate-reductase 3	0.567389	2.20267	1.63277	1	1	1	0.188871	0.187368	0.279877	0.2795	0.862507	0.866749
MDP0000613770	AT4G24220.1	NAD(P)-binding Rossmann-fold superfamily protein	0.419486	2.05475	1.63275	1	1	1	0.19659	0.195025	0.26293	0.262576	0.810275	0.81426
MDP0000259869	AT2G26490.1	Transducin/WD40 repeat-like superfamily protein	-2.82307	-1.18805	1.63251	5.77e-05	0.00600691	0.134038	5.8141	5.76782	0.821588	0.820482	2.53148	2.54393
MDP0000342074			-1.13258	0.501956	1.63203	0.52584	0.697281	0.57697	62.9425	62.4415	28.708	28.6693	88.4254	88.8603
MDP0000159118	AT1G35190.1	2-oxoglutarate (2OG) and Fe(II)-dependent oxygenase superfamily protein	-1.26847	0.365377	1.63134	0.415472	0.762413	0.512679	10.3056	10.2236	4.27785	4.2721	13.1702	13.235
MDP0000185303			0.892804	2.52655	1.63123	0.673761	0.054913	0.467227	0.783121	0.776887	1.45408	1.45213	4.47635	4.49837
MDP0000433058	AT5G45590.1	Ribosomal protein L35	-1.57396	0.0593698	1.63082	0.433971	0.974179	0.69225	1.61101	1.59819	0.541114	0.540386	1.66533	1.67352
MDP0000150602	AT1G03510.1	Tetratricopeptide repeat (TPR)-like superfamily protein	-3.342	-1.70976	1.62974	0.149297	0.202956	1	0.83033	0.823721	0.0818856	0.0817754	0.251821	0.253059
MDP0000333431	AT3G16500.1	phytochrome-associated protein 1	-3.26633	-1.6361	1.62772	0.302197	0.377369	1	2.13922	2.12219	0.222328	0.222028	0.682761	0.686119
MDP0000206346	AT5G16960.1	Zinc-binding dehydrogenase family protein	-3.12127	-1.49124	1.62753	0.000268467	0.00313088	0.281369	9.64056	9.56382	1.10791	1.10642	3.40193	3.41866
MDP0000155481	AT5G43500.1	actin-related protein 9	0.102731	1.73214	1.6269	1	1	1	0.26931	0.267166	0.289186	0.288797	0.887579	0.891944
MDP0000273732	AT2G28420.1	Lactoylglutathione lyase / glyoxalase I family protein	-4.75674	-3.12977	1.62446	0.168678	0.0818383	1	2.46385	2.44423	0.0911364	0.0910138	0.279247	0.28062
MDP0000104111	AT5G12250.1	beta-6 tubulin	-2.02435	-0.405458	1.61638	4.29e-05	0.298154	0.00843065	22.2951	22.1176	5.48049	5.47311	16.6987	16.7809
MDP0000337497			-0.759052	0.859643	1.61619	0.777556	0.583332	0.733771	3.90771	3.8766	2.309	2.3059	7.03444	7.06904
MDP0000369525			-1.24274	0.374597	1.61483	0.7238	0.884871	0.847806	17.9626	17.8196	7.59042	7.58021	23.1027	23.2163
MDP0000307005			-0.633986	0.983018	1.61449	0.769156	0.447536	0.607114	1.16943	1.16012	0.753574	0.752559	2.29309	2.30437
MDP0000132885	AT5G22850.1	Eukaryotic aspartyl protease family protein	1.75785	3.37301	1.61265	1	1	1	0.05104	0.0506337	0.172614	0.172382	0.524585	0.527165
MDP0000771545	AT5G61260.1	Plant calmodulin-binding protein-related	2.15713	3.77113	1.61149	1	0.0146348	0.330205	0.092249	0.0915147	0.411454	0.4109	1.24943	1.25558
MDP0000204012	AT3G03610.1	ELMO/CED-12 family protein	0.37976	1.99244	1.61017	1	1	1	0.26453	0.262424	0.344187	0.343723	1.04421	1.04935
MDP0000164814	AT1G29830.3	Magnesium transporter CorA-like family protein	-1.78656	-0.176316	1.60774	1	1	1	0.52444	0.520265	0.152015	0.15181	0.460413	0.462678
MDP0000379910	AT3G47860.1	chloroplastic lipocalin	-2.72647	-1.11807	1.60589	6.17e-09	0.000181609	0.00942503	12.7495	12.648	1.9264	1.9238	5.82708	5.85574
MDP0000261857	AT5G58040.1	homolog of yeast FIP1 [V]	1.08504	2.69003	1.60248	1	1	1	0.113067	0.112167	0.239865	0.239543	0.723845	0.727405
MDP0000136955			-3.59684	-1.99299	1.60135	0.0480043	0.052322	0.760573	7.2392	7.18157	0.598318	0.597513	1.80414	1.81301
MDP0000339595			-2.28912	-0.68532	1.60129	0.330877	0.679247	0.796608	12.3429	12.2447	2.52537	2.52197	7.61456	7.65201
MDP0000192470	AT5G55050.1	GDSL-like Lipase/Acylhydrolase superfamily protein	-1.38247	0.22006	1.60002	0.361871	0.86282	0.528407	3.34302	3.31641	1.28225	1.28053	3.8629	3.88189
MDP0000470038	AT4G16390.1	pentatricopeptide (PPR) repeat-containing protein	-1.26165	0.340499	1.59964	0.158967	0.635392	0.164773	1.05138	1.04301	0.438496	0.437906	1.32066	1.32715
MDP0000944409	AT2G39730.1	rubisco activase	-4.04694	-2.44541	1.59902	0	0	6.75e-06	54.2896	53.8574	3.28449	3.28007	9.8879	9.93653
MDP0000141642	AT3G52525.1	ovate family protein 6	-2.83788	-1.23718	1.5982	0.188793	0.359871	1	1.6483	1.63517	0.230541	0.23023	0.693645	0.697056
MDP0000180538			-1.51809	0.0817916	1.59737	0.575515	0.972096	0.801575	2.02824	2.01209	0.708155	0.707202	2.12946	2.13993
MDP0000165546	AT1G68660.1	Ribosomal protein L12/ ATP-dependent Clp protease adaptor protein ClpS family protein	-2.44754	-0.84994	1.59509	0.00178002	0.103145	0.199682	12.9138	12.811	2.3674	2.36421	7.10765	7.14261
MDP0000186559	AT1G23030.1	ARM repeat superfamily protein	-1.77477	-0.177663	1.5946	0.359438	0.91406	1	0.818807	0.812289	0.239289	0.238967	0.718173	0.721705
MDP0000251516	AT5G54300.1	Protein of unknown function (DUF761)	-1.88709	-0.290369	1.59421	0.310057	0.848186	1	0.747538	0.741587	0.202098	0.201826	0.60639	0.609373
MDP0000237148	AT4G31940.1	cytochrome P450, family 82, subfamily C, polypeptide 4	-2.89063	-1.29454	1.59358	0.297414	0.450914	1	0.886022	0.878969	0.119475	0.119314	0.358326	0.360088
MDP0000602139	AT4G01250.1	WRKY family transcription factor	2.00549	3.60073	1.59273	1	1	1	0.0678995	0.067359	0.272634	0.272267	0.81719	0.821209
MDP0000598367	AT5G65790.1	myb domain protein 68	0.0836052	1.67853	1.59241	1	1	1	0.296377	0.294018	0.31406	0.313637	0.941153	0.945781
MDP0000136670	AT3G05625.1	Tetratricopeptide repeat (TPR)-like superfamily protein	-3.32177	-1.72716	1.5921	0.0189684	0.035562	1	3.06924	3.04481	0.306957	0.306544	0.919669	0.924192
MDP0000773444	AT1G58210.1	kinase interacting family protein	-1.98186	-0.388287	1.59107	4.6e-07	0.233761	0.000538236	3.69274	3.66335	0.934864	0.933605	2.79893	2.81269
MDP0000286000	AT5G67080.1	mitogen-activated protein kinase kinase kinase 19	-0.17234	1.42117	1.591	0.916603	0.0635478	0.250778	0.732328	0.726498	0.649869	0.648995	1.94558	1.95515
MDP0000236798			-1.51156	0.0813611	1.59041	1	1	1	0.476609	0.472815	0.167162	0.166937	0.500246	0.502706
MDP0000276763	AT5G15300.1	Pentatricopeptide repeat (PPR) superfamily protein	-2.77069	-1.17783	1.59035	0.0537669	0.192594	1	1.16446	1.15519	0.170633	0.170403	0.510612	0.513123
MDP0000411428	AT2G29760.1	Tetratricopeptide repeat (TPR)-like superfamily protein	-1.68689	-0.0940812	1.5903	1	1	1	0.684551	0.679102	0.212619	0.212333	0.636229	0.639358
MDP0000232642	AT5G54940.1	Translation initiation factor SUI1 family protein	-4.27388	-2.68182	1.58955	0	0	1e-05	542.994	538.672	28.0691	28.0314	83.9488	84.3617
MDP0000218986	AT2G28500.1	LOB domain-containing protein 11	0.313701	1.90561	1.5894	0.636706	5.15e-08	0.000415259	4.79685	4.75866	5.96196	5.95394	17.8291	17.9168
MDP0000318244	AT2G28500.1	LOB domain-containing protein 11	0.313701	1.90561	1.5894	0.636706	5.15e-08	0.000415259	4.79685	4.75866	5.96196	5.95394	17.8291	17.9168
MDP0000096208	AT3G47340.1	glutamine-dependent asparagine synthase 1	-5.92669	-4.33594	1.58824	0	0	5.03e-10	519.819	515.681	8.54558	8.53408	25.5348	25.6604
MDP0000333747			-1.24929	0.341203	1.58798	0.62532	0.862019	0.76939	3.47711	3.44943	1.46267	1.4607	4.36978	4.39128
MDP0000394263	AT4G18520.1	Pentatricopeptide repeat (PPR) superfamily protein	-1.92253	-0.332862	1.58715	1	1	1	0.674758	0.669386	0.177996	0.177756	0.531466	0.53408
MDP0000692776	AT1G01950.3	armadillo repeat kinesin 2	-1.64669	-0.0589282	1.58525	0.633732	0.984156	0.867596	3.3433	3.31669	1.06776	1.06632	3.18395	3.19961
MDP0000366869			-2.74868	-1.16201	1.58416	0.199852	0.452071	0.771755	788.212	781.937	117.276	117.118	349.44	351.158
MDP0000162912	AT5G20670.1	Protein of unknown function (DUF1677)	1.08331	2.66992	1.5841	0.00111611	0	1.13e-08	17.6254	17.4851	37.3465	37.2962	111.274	111.821
MDP0000327613			-1.55	0.0355675	1.58305	0.498797	0.986325	0.755643	43.8727	43.5235	14.983	14.9628	44.6098	44.8292
MDP0000295231			-2.4769	-0.892535	1.58186	0.000783355	0.0672871	0.168953	18.2506	18.1053	3.27835	3.27394	9.75273	9.80069
MDP0000951463			-2.47844	-0.894112	1.58182	0.000776544	0.0665971	0.168953	22.2139	22.037	3.98602	3.98065	11.8577	11.916
MDP0000933945	AT5G64290.1	dicarboxylate transport 2.1	-2.51662	-0.932755	1.58135	0	2.57e-06	3.8e-08	60.5944	60.1121	10.589	10.5748	31.4901	31.645
MDP0000223905	AT2G39730.1	rubisco activase	-3.64973	-2.06602	1.5812	0	0	9.65e-13	384.483	381.423	30.6337	30.5925	91.0905	91.5385
MDP0000928736	AT1G58210.1	kinase interacting family protein	-1.95393	-0.370682	1.58074	8.42e-07	0.265372	0.00067377	3.57206	3.54363	0.921993	0.920752	2.7407	2.75418
MDP0000171994	AT5G67460.1	O-Glycosyl hydrolases family 17 protein	-4.31604	-2.73357	1.57996	1	1	1	0.65636	0.651136	0.0329523	0.032908	0.0979006	0.0983821
MDP0000143220	AT1G76040.2	calcium-dependent protein kinase 29	2.2908	3.87322	1.57991	1.31e-07	0	1.18e-07	0.934276	0.926838	4.57168	4.56552	13.5819	13.6487
MDP0000284706	AT1G48170.1		-1.91842	-0.336117	1.5798	1	1	1	0.52275	0.518589	0.13829	0.138104	0.410811	0.412831
MDP0000206144	AT2G36090.1	F-box family protein	-1.96947	-0.387426	1.57953	0.683251	0.912804	1	1.23323	1.22342	0.314903	0.314479	0.935293	0.939893
MDP0000602553	AT5G66520.1	Tetratricopeptide repeat (TPR)-like superfamily protein	-3.14248	-1.56107	1.57889	1	1	1	0.581025	0.576399	0.0657984	0.0657098	0.195341	0.196302
MDP0000456938	AT5G56280.1	COP9 signalosome subunit 6A	-0.43095	1.1494	1.57784	0.792184	0.199712	0.376155	2.97021	2.94657	2.20322	2.20026	6.53611	6.56826
MDP0000212916	AT3G50150.1	Plant protein of unknown function (DUF247)	-0.727254	0.852679	1.57742	1	1	1	0.338491	0.335797	0.204467	0.204191	0.606399	0.609381
MDP0000179949	AT5G59090.1	subtilase 4.12	-2.1866	-0.60715	1.57694	0.628192	0.849093	1	0.750267	0.744295	0.16481	0.164588	0.488624	0.491027
MDP0000719295	AT3G47580.1	Leucine-rich repeat protein kinase family protein	-2.22063	-0.641408	1.57671	1	1	1	0.576725	0.572134	0.123735	0.123568	0.366788	0.368591
MDP0000421226	AT1G27400.1	Ribosomal protein L22p/L17e family protein	-0.862801	0.713016	1.57331	1	1	1	0.58262	0.577982	0.320374	0.319942	0.947444	0.952104
MDP0000297529			-0.0268826	1.54875	1.57313	1	0.240293	0.60288	0.688049	0.682572	0.675347	0.674438	1.99696	2.00678
MDP0000536732	AT4G18520.1	Pentatricopeptide repeat (PPR) superfamily protein	-1.85984	-0.284783	1.57255	1	1	1	0.646067	0.640924	0.177996	0.177756	0.526112	0.528699
MDP0000213088	AT4G13250.2	NAD(P)-binding Rossmann-fold superfamily protein	-0.694791	0.880164	1.57245	0.523784	0.18343	0.182039	0.763466	0.757389	0.471669	0.471034	1.39404	1.40089
MDP0000752656	AT2G40940.1	ethylene response sensor 1	-0.413773	1.16007	1.57134	0.795711	0.181763	0.355374	2.31614	2.29771	1.73863	1.73629	5.13466	5.15991
MDP0000159537	AT3G22104.1	Phototropic-responsive NPH3 family protein	1.68192	3.25492	1.57049	1	1	1	0.0554778	0.0550362	0.178003	0.177763	0.525384	0.527968
MDP0000174729			-0.0105902	1.56217	1.57025	0.999127	0.720419	0.925566	1.57079	1.55829	1.55931	1.55721	4.60158	4.62421
MDP0000311990	AT4G33090.1	aminopeptidase M1	-0.525198	1.04639	1.56908	1	1	1	0.326494	0.323895	0.226869	0.226563	0.668958	0.672248
MDP0000441013	ATCG00340.1	Photosystem I, PsaA/PsaB protein	-3.09681	-1.52541	1.56889	0.394086	0.436369	1	0.996651	0.988717	0.116495	0.116339	0.343461	0.34515
MDP0000712270	AT1G29070.1	Ribosomal protein L34	-2.2577	-0.687442	1.56775	0.32208	0.67208	0.795379	2.10259	2.08585	0.439661	0.43907	1.29522	1.30159
MDP0000267885	AT4G32010.1	HSI2-like 1	-1.25779	0.311865	1.56715	2.03e-06	0.21766	1.24e-08	10.1616	10.0807	4.24942	4.2437	12.5133	12.5749
MDP0000297434	AT1G16150.1	wall associated kinase-like 4	-2.34007	-0.773193	1.56437	0.00584894	0.185897	0.265948	2.03503	2.01883	0.40192	0.401379	1.18126	1.18707
MDP0000528658	AT1G56010.2	NAC domain containing protein 1	-3.03389	-1.46723	1.56415	1.22e-05	0.000498146	0.166204	9.20818	9.13488	1.1243	1.12279	3.30386	3.32011
MDP0000273575	AT2G37270.1	ribosomal protein 5B	-0.90011	0.666042	1.56364	0.00678774	0.00870893	1.3e-06	20.5068	20.3435	10.9885	10.9737	32.2793	32.4381
MDP0000262789	AT2G46640.2		1.79769e+308	1.79769e+308	1.56347	1	1	1	0	0	0.172018	0.171786	0.505253	0.507738
MDP0000244216	AT2G47240.1	AMP-dependent synthetase and ligase family protein	-3.37152	-1.80581	1.5632	0.000951795	0.00231948	0.464137	6.73554	6.68192	0.650794	0.649918	1.91116	1.92056
MDP0000517934	AT1G16740.1	Ribosomal protein L20	-0.710762	0.853421	1.56167	0.890327	0.801815	0.903194	0.934141	0.926705	0.570758	0.56999	1.67435	1.68259
MDP0000564576	AT1G16740.1	Ribosomal protein L20	-0.710762	0.853421	1.56167	0.890327	0.801815	0.903194	0.934141	0.926705	0.570758	0.56999	1.67435	1.68259
MDP0000803116	AT1G02065.1	squamosa promoter binding protein-like 8	1.35663	2.91884	1.55971	0.129109	5.77e-06	0.0259711	0.584828	0.580173	1.49766	1.49565	4.3875	4.40908
MDP0000302512	AT4G16390.1	pentatricopeptide (PPR) repeat-containing protein	-1.25008	0.311807	1.55938	0.164257	0.674114	0.183512	0.972593	0.964851	0.408901	0.408351	1.19763	1.20352
MDP0000141427	AT3G24480.1	Leucine-rich repeat (LRR) family protein	-1.98968	-0.428471	1.5587	8.33e-12	0.0981568	2.5e-06	20.7967	20.6312	5.23651	5.22947	15.33	15.4053
MDP0000140622	AT1G68820.1	Transmembrane Fragile-X-F-associated protein	-0.777074	0.781671	1.55624	1	1	1	0.324712	0.322127	0.189486	0.18923	0.553776	0.5565
MDP0000200780	AT2G35660.1	FAD/NAD(P)-binding oxidoreductase family protein	-0.625298	0.931853	1.55464	0.555485	0.137599	0.1584	1.1081	1.09928	0.718368	0.717401	2.09713	2.10744
MDP0000164847	AT1G76490.1	hydroxy methylglutaryl CoA reductase 1	-3.81152	-2.25543	1.55358	0.240332	0.218841	1	1.03104	1.02283	0.0734336	0.0733348	0.214217	0.21527
MDP0000288633	AT1G14290.1	sphingoid base hydroxylase 2	-1.97938	-0.423569	1.5533	0.245028	0.753347	1	1.36115	1.35031	0.345185	0.344721	1.00676	1.01171
MDP0000122076	AT3G27250.1		-3.8875	-2.33371	1.55128	0.103777	0.0810879	1	1.08894	1.08028	0.0735786	0.0734795	0.214298	0.215352
MDP0000355230			-0.272386	1.27866	1.54853	0.941424	0.517823	0.791119	3.89214	3.86116	3.2225	3.21816	9.36768	9.41375
MDP0000351117			-1.2595	0.289014	1.546	0.729562	0.917175	0.869098	2.10688	2.09011	0.88002	0.878836	2.5537	2.56626
MDP0000186762	AT2G02950.1	phytochrome kinase substrate 1	-1.14668	0.401805	1.54597	0.0744516	0.422852	0.0356255	2.32961	2.31106	1.0522	1.05078	3.05328	3.0683
MDP0000149964	AT2G48090.1		-0.576922	0.970986	1.5454	0.621807	0.154792	0.209338	1.20836	1.19874	0.810077	0.808987	2.34975	2.36131
MDP0000194378	AT2G48090.1		-0.63028	0.917621	1.54539	0.580909	0.179087	0.209338	1.59193	1.57926	1.02847	1.02708	2.98321	2.99788
MDP0000146709	AT4G39640.1	gamma-glutamyl transpeptidase 1	0.688863	2.23669	1.54532	1	1.93e-06	0.0086711	0.714276	0.70859	1.15142	1.14987	3.33969	3.35611
MDP0000193151	AT5G23870.3	Pectinacetylesterase family protein	1.17125	2.71863	1.54487	0.0834831	1.79e-08	0.00300462	0.924571	0.917211	2.08219	2.07939	6.03751	6.0672
MDP0000195460	AT4G32280.1	indole-3-acetic acid inducible 29	-0.323869	1.22321	1.54457	1	1	1	0.389139	0.386042	0.310893	0.310474	0.901275	0.905708
MDP0000364657			-2.23293	-0.688335	1.54209	0	0.000251534	6.44e-10	1362.23	1351.38	289.781	289.391	838.628	842.752
MDP0000909081	AT2G37790.1	NAD(P)-linked oxidoreductase superfamily protein	-1.36788	0.175406	1.54078	0.054817	0.793518	0.0871652	2.52546	2.50535	0.978514	0.977197	2.82925	2.84317
MDP0000450714	AT1G20160.1	Subtilisin-like serine endopeptidase family protein	-3.68677	-2.14418	1.54007	1	1	1	0.503245	0.499239	0.0390797	0.0390271	0.112939	0.113495
MDP0000666604			-2.03409	-0.492025	1.53956	0.587387	0.826331	0.890779	3.83877	3.80821	0.93728	0.936019	2.70774	2.72105
MDP0000352602			-0.437247	1.10383	1.53857	0.916043	0.655131	0.845987	1.05907	1.05064	0.782167	0.781115	2.25808	2.26919
MDP0000329282			-1.23327	0.306802	1.53756	0.791078	0.91428	0.905696	24.1326	23.9405	10.2648	10.251	29.6135	29.7591
MDP0000288329	AT2G17270.1	phosphate transporter 3;3	-3.0575	-1.51753	1.53746	0.0373634	0.0881442	1	2.02516	2.00904	0.243254	0.242927	0.701724	0.705175
MDP0000336435			-1.62093	-0.0822182	1.5362	0.529186	0.96909	0.793949	108.502	107.638	35.277	35.2295	101.676	102.176
MDP0000182063	AT4G21770.1	Pseudouridine synthase family protein	-0.481481	1.05719	1.53616	1	0.543875	0.751789	0.700512	0.694935	0.501736	0.501061	1.44607	1.45319
MDP0000202781	AT1G61500.1	S-locus lectin protein kinase family protein	-0.389339	1.14869	1.53552	1	1	1	0.228601	0.226781	0.174532	0.174297	0.502803	0.505276
MDP0000752092	AT1G47710.1	Serine protease inhibitor (SERPIN) family protein	-1.53041	0.0060826	1.53398	1	1	1	0.537866	0.533584	0.186198	0.185947	0.535838	0.538474
MDP0000289195	AT2G37970.1	SOUL heme-binding family protein	-1.34338	0.191254	1.53213	2.15e-05	0.569525	4.94e-06	29.5245	29.2895	11.6355	11.6198	33.4415	33.6059
MDP0000873893	AT2G14960.1	Auxin-responsive GH3 family protein	0.894648	2.42687	1.52971	0.141918	6.2e-09	0.00134003	0.842899	0.836189	1.56708	1.56497	4.49639	4.51851
MDP0000167255	AT4G35750.1	SEC14 cytosolic factor family protein / phosphoglyceride transfer family protein	3.29967	4.83133	1.52915	1	1	1	0.018645	0.0184965	0.183595	0.183348	0.526582	0.529172
MDP0000121518	AT4G01897.1		-2.9115	-1.38013	1.52886	0.00584526	0.0339487	0.486191	4.2207	4.1871	0.560966	0.56021	1.60862	1.61653
MDP0000358904			-0.58574	0.945321	1.52855	0.906609	0.766913	0.89629	1.51644	1.50437	1.01042	1.00906	2.89684	2.91108
MDP0000220765	AT1G28410.1		-1.26763	0.262704	1.52783	1	1	1	0.493635	0.489705	0.205027	0.204751	0.587512	0.590401
MDP0000234499	AT5G42260.1	beta glucosidase 12	0.294958	1.82387	1.5264	0.473996	2.55e-14	1.18e-07	4.66566	4.62852	5.72406	5.71636	16.3863	16.4669
MDP0000679735	AT5G13410.1	FKBP-like peptidyl-prolyl cis-trans isomerase family protein	-0.977204	0.550127	1.52482	0.856051	0.883786	0.921442	1.16036	1.15113	0.589422	0.588628	1.6855	1.69378
MDP0000907164	AT2G23740.2	nucleic acid binding;sequence-specific DNA binding transcription factors;zinc ion binding	-0.921808	0.605223	1.52452	1	1	1	0.646539	0.641392	0.341274	0.340814	0.975695	0.980493
MDP0000316092	AT3G62830.1	NAD(P)-binding Rossmann-fold superfamily protein	-1.96067	-0.433783	1.52438	4.2e-10	0.131303	2.74e-05	13.7465	13.6371	3.5316	3.52685	10.0958	10.1455
MDP0000223038			-2.34657	-0.819704	1.52435	0.771765	0.834739	1	1.08453	1.07589	0.213232	0.212945	0.609555	0.612553
MDP0000141915	AT3G19850.1	Phototropic-responsive NPH3 family protein	-2.47934	-0.95277	1.52406	0	1.26e-06	7.78e-08	32.3635	32.1059	5.80363	5.79582	16.5872	16.6687
MDP0000342268			-2.30589	-0.780803	1.52258	0.430373	0.703556	0.866344	14.7675	14.6499	2.98651	2.98249	8.52689	8.56883
MDP0000135937	AT1G21880.2	lysm domain GPI-anchored protein 1 precursor	-2.10315	-0.578908	1.52173	0.0518851	0.473599	0.444582	1.61642	1.60355	0.376222	0.375715	1.07353	1.07881
MDP0000295641	AT3G42630.1	Pentatricopeptide repeat (PPR) superfamily protein	-1.80027	-0.27647	1.52129	0.583855	0.915133	1	0.906787	0.899568	0.260357	0.260006	0.742691	0.746344
MDP0000265693			-0.569056	0.954588	1.52113	0.856736	0.624643	0.790554	2.25856	2.24058	1.5224	1.52035	4.3423	4.36365
MDP0000606549	AT2G22230.1	Thioesterase superfamily protein	-2.61913	-1.09592	1.5207	0.0388816	0.184875	0.591603	27.7578	27.5368	4.51802	4.51194	12.8828	12.9461
MDP0000429216	AT5G44310.2	Late embryogenesis abundant protein (LEA) family protein	-2.17522	-0.65352	1.51919	1.83e-07	0.0323573	0.00336435	13.5526	13.4447	3.00064	2.9966	8.54715	8.58918
MDP0000212245	AT3G04690.1	Malectin/receptor-like protein kinase family protein	4.07886	5.60003	1.51867	1	1	1	0.0118475	0.0117532	0.20021	0.19994	0.570077	0.572881
MDP0000329721	AT1G68660.1	Ribosomal protein L12/ ATP-dependent Clp protease adaptor protein ClpS family protein	-2.62523	-1.10442	1.51829	0.00164361	0.0400152	0.299344	12.8459	12.7436	2.08205	2.07925	5.92689	5.95604
MDP0000231030	AT1G15870.1	Mitochondrial glycoprotein family protein	-2.65104	-1.13129	1.51724	0.116531	0.304715	1	1.67421	1.66089	0.266544	0.266186	0.758206	0.761935
MDP0000225275			0.238179	1.75763	1.51694	0.967301	0.605824	0.893305	1.30557	1.29517	1.53992	1.53785	4.37954	4.40108
MDP0000248992			-1.41198	0.107352	1.51682	0.390895	0.942446	0.623025	2.94279	2.91937	1.10589	1.1044	3.14488	3.16035
MDP0000271850	AT3G18440.1	aluminum-activated malate transporter 9	-0.251031	1.26761	1.51613	0.817456	0.0191909	0.0867891	0.856427	0.849609	0.719652	0.718683	2.04553	2.05559
MDP0000791995	AT3G18440.1	aluminum-activated malate transporter 9	-0.251031	1.26761	1.51613	0.817456	0.0191909	0.0867891	0.856427	0.849609	0.719652	0.718683	2.04553	2.05559
MDP0000237761	AT3G61460.1	brassinosteroid-responsive RING-H2	2.16946	3.68808	1.51611	1	1	1	0.0581936	0.0577304	0.261786	0.261434	0.744094	0.747753
MDP0000275757	AT1G79640.1	Protein kinase superfamily protein	-1.9982	-0.48044	1.51525	1.26e-12	0.0518554	2.35e-06	11.8956	11.8009	2.97762	2.97361	8.4584	8.5
MDP0000251531	AT2G21250.1	NAD(P)-linked oxidoreductase superfamily protein	-2.22178	-0.704833	1.51444	0	0.0013617	1.15e-09	828.857	822.259	177.688	177.449	504.467	506.948
MDP0000119035	AT2G23910.1	NAD(P)-binding Rossmann-fold superfamily protein	1.9444	3.46102	1.51411	1	1	1	0.0789462	0.0783177	0.303847	0.303438	0.862446	0.866688
MDP0000273164	AT4G18930.1	RNA ligase/cyclic nucleotide phosphodiesterase family protein	-0.650273	0.865865	1.51363	0.583134	0.233972	0.25787	0.839267	0.832586	0.534747	0.534027	1.51733	1.52479
MDP0000285093	AT3G09740.1	syntaxin of plants 71	-0.223274	1.29246	1.51322	1	0.684799	0.892023	0.448876	0.445303	0.384516	0.383998	1.09075	1.09611
MDP0000188518	AT5G65020.1	annexin 2	-0.0401012	1.47542	1.51301	0.975177	0.0075022	0.0846878	1.79131	1.77705	1.7422	1.73986	4.94135	4.96565
MDP0000203359	AT5G65020.1	annexin 2	-0.0401004	1.47542	1.51301	0.975177	0.0075022	0.0846878	1.84646	1.83177	1.79585	1.79343	5.0935	5.11855
MDP0000172688	AT5G65020.2	annexin 2	-0.0899829	1.42554	1.51301	0.944291	0.00926003	0.0846878	1.52111	1.509	1.42913	1.42721	4.0534	4.07333
MDP0000121035	AT2G01918.1	PsbQ-like 3	0.473124	1.98714	1.51151	1	1	1	0.162252	0.16096	0.225224	0.224921	0.638128	0.641266
MDP0000221660	AT1G15125.1	S-adenosyl-L-methionine-dependent methyltransferases superfamily protein	0.176342	1.68976	1.5109	1	0.118957	0.48807	0.35291	0.350101	0.398794	0.398257	1.12943	1.13499
MDP0000228047	AT3G62040.1	Haloacid dehalogenase-like hydrolase (HAD) superfamily protein	-3.04645	-1.53363	1.51031	0.187554	0.281588	1	1.11895	1.11004	0.135437	0.135254	0.383415	0.3853
MDP0000238884	AT5G44600.1	S-adenosyl-L-methionine-dependent methyltransferases superfamily protein	-0.297528	1.21467	1.50969	1	0.239693	0.492191	0.719329	0.713603	0.585279	0.584491	1.65618	1.66433
MDP0000219532	AT4G24220.1	NAD(P)-binding Rossmann-fold superfamily protein	0.278112	1.79018	1.50956	0.499247	4.96e-14	1.43e-07	6.73201	6.67842	8.16329	8.1523	23.0979	23.2115
MDP0000274454	AT4G26140.1	beta-galactosidase 12	-1.22033	0.291097	1.50891	0.302414	0.768003	0.390739	1.68552	1.6721	0.723398	0.722425	2.04593	2.05599
MDP0000280252	AT2G45680.1	TCP family transcription factor	-3.37044	-1.85943	1.50851	0.00501476	0.00855506	1	3.43798	3.41061	0.332428	0.331981	0.939913	0.944536
MDP0000782085	AT3G04720.1	pathogenesis-related 4	1.57675	3.08738	1.50813	0.00293076	1.73e-14	0.000307184	5.22446	5.18287	15.5844	15.5634	44.052	44.2686
MDP0000707712	AT1G69080.1	Adenine nucleotide alpha hydrolases-like superfamily protein	-3.42515	-1.91637	1.50627	1	1	1	0.670146	0.664812	0.0623872	0.0623032	0.176122	0.176988
MDP0000769041	AT4G19170.1	nine-cis-epoxycarotenoid dioxygenase 4	-2.52277	-1.01472	1.50554	5.24e-09	0.000546958	0.00794679	43.4732	43.1271	7.56471	7.55452	21.3446	21.4496
MDP0000350549			-2.77185	-1.26404	1.50531	0.493707	0.512989	0.918449	6.84177	6.7873	1.00175	1.0004	2.82608	2.83998
MDP0000326990	AT5G58070.1	temperature-induced lipocalin	-1.41547	0.0899816	1.50294	6.16e-10	0.794933	2.7e-10	1226	1216.25	459.614	458.995	1294.52	1300.89
MDP0000847523	AT2G03550.1	alpha/beta-Hydrolases superfamily protein	-2.30745	-0.802503	1.50244	4.05e-05	0.0396047	0.0589372	8.40042	8.33355	1.69703	1.69474	4.77807	4.80157
MDP0000397984	AT2G37590.1	DNA binding with one finger 2.4	-1.27935	0.225405	1.50224	1	1	1	0.479435	0.475618	0.197518	0.197252	0.556048	0.558783
MDP0000808481	AT3G07740.2	homolog of yeast ADA2 2A	-1.39764	0.105948	1.50108	0.534764	0.957362	0.761317	1.4542	1.44262	0.55194	0.551197	1.55255	1.56019
MDP0000832104			-1.1968	0.305902	1.50019	0.000635834	0.351592	4.65e-05	45.8048	45.4402	19.9821	19.9552	56.1728	56.4491
MDP0000879133			-3.81034	-2.30802	1.49981	0.622567	0.606165	1	0.76528	0.759188	0.05455	0.0544765	0.153309	0.154063
MDP0000182673	AT1G76690.1	12-oxophytodienoate reductase 2	-2.35225	-0.850381	1.49936	0.0170588	0.210409	0.416079	5.74796	5.7022	1.12568	1.12416	3.16266	3.17821
MDP0000195757	AT1G21650.3	Preprotein translocase SecA family protein	-2.35197	-0.850238	1.49922	0.148251	0.452592	1	0.788348	0.782072	0.15442	0.154212	0.43381	0.435944
MDP0000840536	AT3G22840.1	Chlorophyll A-B binding family protein	-4.9839	-3.48259	1.4988	0	0	3.24e-08	994.341	986.425	31.4218	31.3795	88.2468	88.6809
MDP0000237989	AT5G07620.1	Protein kinase superfamily protein	-0.636553	0.863852	1.49789	0.262583	0.0144341	0.00397063	1.99047	1.97463	1.28037	1.27864	3.5936	3.61127
MDP0000396488	AT2G47500.1	P-loop nucleoside triphosphate hydrolases superfamily protein with CH (Calponin Homology) domain	-3.39313	-1.89526	1.49535	0.000997385	0.00181731	1	1.67354	1.66022	0.159296	0.159082	0.446308	0.448503
MDP0000188183	AT3G57810.2	Cysteine proteinases superfamily protein	-1.65578	-0.158352	1.49492	0.543684	0.945412	1	0.90006	0.892895	0.285648	0.285263	0.800077	0.804012
MDP0000188823	AT3G57810.2	Cysteine proteinases superfamily protein	-1.65578	-0.158347	1.49492	0.543684	0.945412	1	0.923984	0.916628	0.293242	0.292847	0.821346	0.825385
MDP0000542539			-0.243561	1.25385	1.4949	1	1	1	0.289381	0.287077	0.244428	0.244099	0.684612	0.687979
MDP0000083546	AT1G53490.1	RING/U-box superfamily protein	-3.2934	-1.79671	1.49418	0.00636552	0.0122227	1	3.69222	3.66283	0.376597	0.37609	1.05428	1.05946
MDP0000221213	AT4G27250.1	NAD(P)-binding Rossmann-fold superfamily protein	-2.97945	-1.48324	1.4937	0	1.04e-11	6.56e-05	37.1097	36.8143	4.70526	4.69892	13.1679	13.2327
MDP0000862989	AT1G07745.1	homolog of RAD51 D	-1.82977	-0.333785	1.49348	0.385455	0.845733	0.77089	3.27753	3.25144	0.921998	0.920757	2.57986	2.59255
MDP0000148808	AT5G58070.1	temperature-induced lipocalin	-1.40392	0.091033	1.49244	1.14e-10	0.77573	5.14e-11	1091.06	1082.38	412.316	411.761	1152.88	1158.55
MDP0000385451	AT3G63470.1	serine carboxypeptidase-like 40	-4.1544	-2.65964	1.49225	0.158252	0.106739	1	0.862287	0.855423	0.0484231	0.048358	0.135378	0.136044
MDP0000364258			-1.54793	-0.0536307	1.49179	0.0389843	0.955442	0.133577	7.9116	7.84862	2.70577	2.70213	7.56221	7.59941
MDP0000284467	AT2G33310.2	auxin-induced protein 13	-1.49616	-0.00230218	1.49135	7.42e-10	0.99543	1.06e-08	121.287	120.321	42.9957	42.9378	120.129	120.72
MDP0000670846	AT5G17680.1	disease resistance protein (TIR-NBS-LRR class), putative	-0.938553	0.555155	1.4912	0.778666	0.817465	0.844355	0.890101	0.883015	0.464416	0.46379	1.29744	1.30382
MDP0000292743	AT2G17870.1	cold shock domain protein 3	-2.18831	-0.696393	1.48941	0.437407	0.732997	1	1.34256	1.33187	0.294569	0.294172	0.821917	0.825959
MDP0000350386			-1.66548	-0.173643	1.48932	0.00266143	0.749194	0.0353984	38.7791	38.4704	12.2247	12.2083	34.1079	34.2756
MDP0000305563	AT4G00560.1	NAD(P)-binding Rossmann-fold superfamily protein	-0.28538	1.20591	1.48878	1	1	1	0.167036	0.165707	0.137058	0.136873	0.382257	0.384137
MDP0000127640	AT4G32010.1	HSI2-like 1	-1.21087	0.279617	1.48798	1.25e-06	0.257918	1.16e-08	9.90822	9.82934	4.28042	4.27466	11.9316	11.9903
MDP0000145349	AT3G11210.1	SGNH hydrolase-type esterase superfamily protein	-1.24813	0.242007	1.48763	0.0658193	0.687417	0.076757	6.09644	6.04791	2.56657	2.56311	7.15249	7.18766
MDP0000268320	AT1G01420.1	UDP-glucosyl transferase 72B3	1.30601	2.7951	1.48659	1	8.6e-05	0.0748693	0.421813	0.418455	1.04296	1.04156	2.90442	2.9187
MDP0000688188	AT1G06340.1	Plant Tudor-like protein	3.09821	4.58585	1.48513	2.14e-13	0	6.57e-08	3.79518	3.76497	32.5002	32.4564	90.4148	90.8594
MDP0000304620	AT4G31910.1	HXXXD-type acyl-transferase family protein	-1.42455	0.0618332	1.48387	6.89e-05	0.888947	0.000172947	7.27576	7.21784	2.71049	2.70684	7.53392	7.57097
MDP0000125467	AT2G45510.1	cytochrome P450, family 704, subfamily A, polypeptide 2	-1.84307	-0.357749	1.48281	0.312981	0.810936	0.73025	3.4999	3.47204	0.975523	0.97421	2.70952	2.72284
MDP0000186207	AT2G02320.1	phloem protein 2-B7	-2.5937	-1.10843	1.48276	0.120523	0.316694	1	1.89974	1.88462	0.314713	0.314289	0.874086	0.878384
MDP0000192572	AT3G09640.1	ascorbate peroxidase 2	-3.36063	-1.8758	1.48233	0.157309	0.186346	1	1.73659	1.72277	0.169062	0.168835	0.469414	0.471722
MDP0000126107	AT3G09640.1	ascorbate peroxidase 2	-3.03234	-1.54751	1.48232	0.216589	0.309215	1	1.68199	1.6686	0.205588	0.205311	0.570829	0.573636
MDP0000193127	AT1G69530.1	expansin A1	1.79769e+308	1.79769e+308	1.47873	1	1	1	0	0	0.225121	0.224818	0.62351	0.626576
MDP0000442260	AT2G38790.1		2.14518	3.62581	1.47811	0.0738796	0.000170002	0.101703	0.767772	0.76166	3.39623	3.39166	9.40239	9.44863
MDP0000137352	AT3G06200.1	P-loop containing nucleoside triphosphate hydrolases superfamily protein	-0.894439	0.585324	1.47725	0.81394	0.829263	0.873818	1.19175	1.18226	0.64111	0.640247	1.77384	1.78257
MDP0000941473	AT3G06200.1	P-loop containing nucleoside triphosphate hydrolases superfamily protein	-0.894439	0.585324	1.47725	0.81394	0.829263	0.873818	1.19175	1.18226	0.64111	0.640247	1.77384	1.78257
MDP0000147635	AT1G75680.1	glycosyl hydrolase 9B7	-3.54083	-2.06273	1.47559	0	0	0.00227669	19.533	19.3775	1.67832	1.67606	4.63827	4.66108
MDP0000567264	AT1G22810.1	Integrase-type DNA-binding superfamily protein	-2.21972	-0.741649	1.47556	1	1	1	0.614956	0.610061	0.13202	0.131843	0.36485	0.366644
MDP0000207393	AT2G38430.1		-0.772013	0.705766	1.47527	0.184194	0.0706016	0.00983069	1.9803	1.96453	1.15966	1.1581	3.20417	3.21993
MDP0000138887	AT2G35880.1	TPX2 (targeting protein for Xklp2) protein family	-0.0176896	1.4591	1.47428	1	1	1	0.204409	0.202782	0.201918	0.201647	0.557521	0.560263
MDP0000153419	AT2G27260.1	Late embryogenesis abundant (LEA) hydroxyproline-rich glycoprotein family	1.79769e+308	1.79769e+308	1.47271	0.0277856	4.85e-05	0.206339	0	0	1.61169	1.60952	4.44524	4.4671
MDP0000827347	AT3G27860.1	Tudor/PWWP/MBT superfamily protein	-4.08005	-2.60507	1.47247	0.146158	0.101249	1	2.01933	2.00326	0.119396	0.119236	0.329256	0.330875
MDP0000218374	AT4G21220.1	Trimeric LpxA-like enzymes superfamily protein	-1.26917	0.205814	1.47247	0.399954	0.873983	1	0.765627	0.759532	0.317658	0.31723	0.875996	0.880305
MDP0000755342	AT3G47570.1	Leucine-rich repeat protein kinase family protein	0.444407	1.91932	1.47241	1	1	1	0.214455	0.212748	0.29182	0.291428	0.804709	0.808666
MDP0000370184	AT4G25170.1	Uncharacterised conserved protein (UCP012943)	0.548492	2.02218	1.47117	1	0.380777	0.807534	0.332226	0.329581	0.485899	0.485245	1.33875	1.34533
MDP0000192720	AT5G44560.1	SNF7 family protein	-1.86414	-0.391491	1.47014	1	1	1	0.527953	0.523751	0.145022	0.144826	0.399277	0.40124
MDP0000289712	AT1G06220.1	Ribosomal protein S5/Elongation factor G/III/V family protein	-1.05903	0.413389	1.46991	1.06e-06	0.0437664	7.44e-11	14.758	14.6405	7.08313	7.0736	19.4983	19.5942
MDP0000731976	AT3G15352.1	cytochrome c oxidase 17	-0.720352	0.75205	1.46989	0.042492	0.00378935	9.58e-06	153.175	151.955	92.9694	92.8442	255.921	257.18
MDP0000222803			-0.829796	0.641928	1.46921	1	1	1	0.181371	0.179927	0.102041	0.101904	0.280761	0.282142
MDP0000327358	ATCG00340.1	Photosystem I, PsaA/PsaB protein	-2.95461	-1.48384	1.46827	0.107689	0.197631	1	1.34731	1.33659	0.173797	0.173563	0.477879	0.48023
MDP0000216729			-0.449738	1.02091	1.46814	1	0.416831	0.625417	0.603102	0.598301	0.441577	0.440983	1.21407	1.22004
MDP0000321156	AT2G37970.1	SOUL heme-binding family protein	-1.3654	0.103493	1.46638	1.07e-05	0.785754	1.16e-05	39.7453	39.4289	15.4262	15.4054	42.3612	42.5696
MDP0000156108	AT2G18890.1	Protein kinase superfamily protein	-2.56481	-1.09633	1.46597	1.82e-07	0.000762853	0.0333398	9.28324	9.20934	1.56896	1.56685	4.30725	4.32843
MDP0000211459	AT1G19850.1	Transcriptional factor B3 family protein / auxin-responsive factor AUX/IAA-related	1.12399	2.59195	1.46544	0.000895591	0	2.41e-07	1.54956	1.53722	3.37726	3.37271	9.26811	9.31369
MDP0000239301	AT2G43820.1	UDP-glucosyltransferase 74F2	-0.818093	0.649167	1.46475	0.0488417	0.0340682	0.000277991	10.2434	10.1619	5.80998	5.80216	15.9365	16.0149
MDP0000482479			-1.50763	-0.0406359	1.46448	0.0801931	0.965624	0.239629	4.84355	4.80499	1.70342	1.70113	4.67154	4.69451
MDP0000310920	AT3G54750.3		-1.86339	-0.396442	1.46444	1	1	1	0.549909	0.545532	0.151132	0.150928	0.414457	0.416495
MDP0000854432	AT4G21700.1	Protein of unknown function (DUF2921)	-0.972639	0.49163	1.46176	0.0187268	0.135407	0.000522617	2.41073	2.39154	1.22845	1.22679	3.36259	3.37913
MDP0000362862			-2.19758	-0.73352	1.46155	0.393109	0.69403	0.846828	98.7484	97.9623	21.5274	21.4984	58.9179	59.2077
MDP0000130684	AT3G62790.1	NADH-ubiquinone oxidoreductase-related	0.407878	1.87173	1.46134	0.949242	0.629714	0.911567	3.30487	3.27857	4.38469	4.37878	11.9986	12.0576
MDP0000727569	AT4G27250.1	NAD(P)-binding Rossmann-fold superfamily protein	-2.67833	-1.21492	1.4609	9.45e-05	0.00609398	0.197551	6.11936	6.07065	0.955979	0.954692	2.61521	2.62807
MDP0000153933			-1.42939	0.0337849	1.46066	0.166935	0.975812	0.363033	2.49351	2.47366	0.925809	0.924563	2.53227	2.54472
MDP0000172233	AT4G37530.1	Peroxidase superfamily protein	3.65346	5.11656	1.46059	1	1	1	0.0166898	0.0165569	0.210016	0.209733	0.574404	0.577229
MDP0000374881	AT1G60190.1	ARM repeat superfamily protein	-4.11215	-2.64932	1.46033	0	0	0.0138199	17.0586	16.9228	0.986421	0.985093	2.69743	2.71069
MDP0000317525	AT4G05200.1	cysteine-rich RLK (RECEPTOR-like protein kinase) 25	-1.27131	0.191368	1.46017	0.344845	0.871787	1	0.92076	0.913431	0.381455	0.380942	1.043	1.04813
MDP0000198596			1.31747	2.77963	1.45965	1	0.12616	0.662722	0.232774	0.230921	0.58014	0.579359	1.58568	1.59347
MDP0000151683	AT3G14470.1	NB-ARC domain-containing disease resistance protein	-3.1804	-1.71903	1.45886	1.59e-09	1.46e-07	0.0701192	3.8918	3.86082	0.429294	0.428716	1.17273	1.1785
MDP0000276370			-0.622522	0.838173	1.45819	0.800329	0.596196	0.733541	1.22584	1.21608	0.796227	0.795155	2.1741	2.18479
MDP0000158486	AT3G48000.1	aldehyde dehydrogenase 2B4	-1.71536	-0.254897	1.45796	1	1	1	0.720608	0.714872	0.219444	0.219149	0.599096	0.602043
MDP0000904379	AT2G26490.1	Transducin/WD40 repeat-like superfamily protein	-2.81034	-1.34991	1.45792	1.66e-10	2.24e-06	0.0154514	10.4406	10.3575	1.48843	1.48642	4.0634	4.08339
MDP0000147900	AT5G41990.1	with no lysine (K) kinase 8	-0.682042	0.777864	1.4574	1	1	1	0.576159	0.571572	0.35911	0.358626	0.980012	0.984832
MDP0000453797	AT1G78080.1	related to AP2 4	0.446399	1.90605	1.45714	0.509985	8.53e-07	0.00365856	2.07673	2.0602	2.82983	2.82602	7.72125	7.75922
MDP0000181133	AT2G17500.1	Auxin efflux carrier family protein	-2.4721	-1.01271	1.45688	7.97e-10	0.000212343	0.00489481	11.9128	11.818	2.14703	2.14414	5.85715	5.88596
MDP0000225382	AT2G17500.1	Auxin efflux carrier family protein	-2.4721	-1.01271	1.45688	7.97e-10	0.000212343	0.00489481	11.9128	11.818	2.14703	2.14414	5.85715	5.88596
MDP0000319456	AT2G26150.1	heat shock transcription factor A2	-2.29131	-0.833397	1.4554	7.05e-11	0.00127694	0.000747141	12.0787	11.9826	2.46756	2.46424	6.72469	6.75776
MDP0000230429	AT4G14540.1	nuclear factor Y, subunit B3	-2.02852	-0.572456	1.45355	0.180699	0.621034	1	0.749587	0.74362	0.183729	0.183481	0.500063	0.502522
MDP0000436968	AT5G44060.1		-2.85838	-1.4025	1.45338	0.00925716	0.042539	0.553038	10.9531	10.8659	1.51035	1.50831	4.11028	4.13049
MDP0000366710			-0.609756	0.844262	1.45151	0.918993	0.830075	0.928196	3.84685	3.81622	2.52087	2.51747	6.85144	6.88514
MDP0000190294	AT5G24830.1	Tetratricopeptide repeat (TPR)-like superfamily protein	-2.82792	-1.3739	1.45151	1	1	1	0.69545	0.689914	0.0979437	0.0978119	0.2662	0.26751
MDP0000264393	AT5G46850.2		-0.517369	0.936603	1.45146	1	1	1	0.327937	0.325327	0.229112	0.228803	0.62268	0.625743
MDP0000498703	AT5G65030.1		-2.23065	-0.777002	1.45114	0.340994	0.643292	1	1.2483	1.23836	0.265966	0.265608	0.722681	0.726235
MDP0000203897	AT2G43820.1	UDP-glucosyltransferase 74F2	-0.323556	1.12848	1.44952	0.287818	3.51e-09	2.55e-09	45.2705	44.9101	36.1756	36.1269	98.186	98.6689
MDP0000510604	AT4G30820.1	cyclin-dependent kinase-activating kinase assembly factor-related / CDK-activating kinase assembly factor-related	-1.61433	-0.163751	1.44807	0.210892	0.890445	0.547469	9.26021	9.18649	3.02454	3.02047	8.20079	8.24112
MDP0000181120			-2.10411	-0.654412	1.44718	0.419895	0.735417	1	1.12637	1.1174	0.261988	0.261636	0.709925	0.713417
MDP0000197509	AT3G06035.1	Glycoprotein membrane precursor GPI-anchored	-2.60371	-1.15448	1.44672	0.0684312	0.221977	0.686697	2.92064	2.89739	0.480489	0.479842	1.30159	1.30799
MDP0000241913	AT3G06035.1	Glycoprotein membrane precursor GPI-anchored	-2.60371	-1.15448	1.44672	0.0684312	0.221977	0.686697	2.92064	2.89739	0.480489	0.479842	1.30159	1.30799
MDP0000267125	AT1G04430.1	S-adenosyl-L-methionine-dependent methyltransferases superfamily protein	1.79769e+308	1.79769e+308	1.44583	1	1	1	0	0	0.267795	0.267434	0.724978	0.728543
MDP0000794545	AT3G50800.1		1.79769e+308	1.79769e+308	1.44532	1	0.0822655	0.778618	0	0	0.764343	0.763314	2.0685	2.07868
MDP0000222367	AT4G17650.1	Polyketide cyclase / dehydrase and lipid transport protein	-1.69739	-0.24987	1.44501	0.182285	0.825109	0.551391	2.08232	2.06575	0.642072	0.641208	1.73724	1.74578
MDP0000259316	AT1G22410.1	Class-II DAHP synthetase family protein	-3.27483	-1.82783	1.44449	1	1	1	0.710996	0.705336	0.0734589	0.07336	0.198685	0.199662
MDP0000174526	AT4G08500.1	MAPK/ERK kinase kinase 1	-2.94565	-1.49952	1.44363	1	1	1	0.612882	0.608003	0.0795514	0.0794443	0.215034	0.216091
MDP0000312969	AT1G77120.1	alcohol dehydrogenase 1	-1.4101	0.035484	1.44307	0.729148	0.991865	1	0.984266	0.976431	0.370366	0.369868	1.00074	1.00567
MDP0000258752	AT5G01340.1	Mitochondrial substrate carrier family protein	-0.189137	1.25583	1.44246	0.767228	8.4e-05	0.00100717	2.48996	2.47014	2.18402	2.18108	5.89881	5.92782
MDP0000755936	AT3G26060.2	Thioredoxin superfamily protein	-5.2594	-3.8152	1.44169	0.100357	0.0286276	1	6.6256	6.57286	0.172977	0.172744	0.466943	0.469239
MDP0000800924			-1.53703	-0.0938485	1.44067	0.489855	0.962752	0.785872	8.71454	8.64517	3.00298	2.99894	8.1007	8.14054
MDP0000259550	AT3G23560.1	MATE efflux family protein	1.5899	3.03303	1.44062	0.00230389	4.26e-13	0.000242477	1.22253	1.2128	3.68018	3.67523	9.92712	9.97594
MDP0000574987	AT2G47780.1	Rubber elongation factor protein (REF)	-4.98818	-3.54542	1.44025	2.6e-10	0	0.394232	31.3506	31.101	0.987766	0.986437	2.66377	2.67687
MDP0000338578			0.0283371	1.46931	1.43846	0.996578	0.707535	0.917394	4.95329	4.91386	5.05155	5.04475	13.6059	13.6728
MDP0000126417	AT2G02360.1	phloem protein 2-B10	-2.18708	-0.746284	1.43829	0.0918228	0.427554	0.614742	4.56002	4.52372	1.00136	1.00001	2.69676	2.71002
MDP0000164264	AT5G42765.1		-2.8167	-1.37693	1.43726	0.003627	0.024802	0.475433	20.4332	20.2706	2.90018	2.89628	7.8049	7.84329
MDP0000760802	AT2G25220.1	Protein kinase superfamily protein	-1.15725	0.28223	1.43697	0.0284115	0.542199	0.0169152	3.49539	3.46756	1.56722	1.56511	4.21681	4.23755
MDP0000202007	AT3G10270.1	DNA GYRASE B1	-0.844015	0.595128	1.43663	0.52667	0.52466	0.44034	1.2029	1.19332	0.670122	0.66922	1.80264	1.8115
MDP0000193570	AT3G49660.1	Transducin/WD40 repeat-like superfamily protein	-2.21101	-0.772497	1.43601	0.0906129	0.412689	0.620885	6.34575	6.29523	1.37057	1.36873	3.68525	3.70337
MDP0000148150	AT5G48370.1	Thioesterase/thiol ester dehydrase-isomerase superfamily protein	-4.86888	-3.43054	1.43583	0.0341441	0.00704652	1	9.6078	9.53131	0.328811	0.328368	0.88401	0.888358
MDP0000788170	AT1G78780.2	pathogenesis-related family protein	3.22587	4.66346	1.43507	0.000795094	6.07e-08	0.00387893	0.498109	0.494143	4.66025	4.65397	12.5226	12.5841
MDP0000313480	AT3G24480.1	Leucine-rich repeat (LRR) family protein	-1.38127	0.0560231	1.43478	0.0038695	0.919156	0.0110779	7.60179	7.54127	2.91818	2.91426	7.83988	7.87843
MDP0000638263	AT5G58070.1	temperature-induced lipocalin	-3.18183	-1.74559	1.43373	5.69e-11	1.67e-09	0.0403989	136.933	135.843	15.0897	15.0694	40.5099	40.7091
MDP0000351513			-0.408509	1.02631	1.43231	0.940238	0.751708	0.910724	1.84551	1.83082	1.39041	1.38854	3.72903	3.74737
MDP0000556827	AT1G79350.1	RING/FYVE/PHD zinc finger superfamily protein	1.39767	2.83194	1.43176	1	1	1	0.114536	0.113625	0.301775	0.301369	0.809041	0.81302
MDP0000235673	AT4G24040.1	trehalase 1	0.0662034	1.50013	1.43142	0.890336	1.37e-11	2.02e-07	6.33147	6.28107	6.62878	6.61986	17.7671	17.8545
MDP0000315187	AT4G24040.1	trehalase 1	0.0662034	1.50013	1.43142	0.890336	1.37e-11	2.02e-07	6.33147	6.28107	6.62878	6.61986	17.7671	17.8545
MDP0000229344	AT2G30470.1	high-level expression of sugar-inducible gene 2	-0.524774	0.90813	1.43039	0.114558	7.14e-05	9.4e-07	4.42022	4.38503	3.07235	3.06822	8.229	8.26947
MDP0000162785	AT3G15140.1	Polynucleotidyl transferase, ribonuclease H-like superfamily protein	-2.44252	-1.00984	1.43017	0.071621	0.276131	1	1.55572	1.54334	0.286193	0.285808	0.766425	0.770194
MDP0000152684	AT3G45290.1	Seven transmembrane MLO family protein	-3.45378	-2.02121	1.43007	0.141684	0.151279	1	1.33719	1.32654	0.122039	0.121875	0.326796	0.328403
MDP0000309249	AT1G78560.1	Sodium Bile acid symporter family	-1.64477	-0.212701	1.42956	1	1	1	0.509931	0.505872	0.163074	0.162855	0.436527	0.438674
MDP0000321879	AT4G37200.1	Thioredoxin superfamily protein	-1.08825	0.343541	1.42928	0.000254762	0.20578	3.32e-06	13.8987	13.788	6.53701	6.52821	17.4952	17.5812
MDP0000305861	AT4G05020.1	NAD(P)H dehydrogenase B2	-3.12078	-1.68994	1.42832	0	0	1.36e-08	39.7262	39.4099	4.56699	4.56084	12.2147	12.2748
MDP0000152560			-2.88013	-1.44978	1.42784	0.505036	0.600131	1	2.37729	2.35837	0.322906	0.322471	0.863343	0.867589
MDP0000165837	AT5G01410.1	Aldolase-type TIM barrel family protein	1.79769e+308	1.79769e+308	1.42774	1	1	1	0	0	0.35872	0.358237	0.959028	0.963744
MDP0000399965	AT3G09640.1	ascorbate peroxidase 2	-3.24068	-1.81088	1.42729	0.00876339	0.0161711	0.651343	14.8737	14.7553	1.57354	1.57142	4.20551	4.22619
MDP0000452083	AT1G55020.1	lipoxygenase 1	4.63793	6.06764	1.4272	0.148209	0.0410071	0.280282	0.123967	0.12298	3.08648	3.08233	8.24853	8.2891
MDP0000256738	AT5G67080.1	mitogen-activated protein kinase kinase kinase 19	-1.4075	0.021909	1.4269	0.325811	0.98838	0.593688	1.07183	1.0633	0.404042	0.403498	1.07957	1.08488
MDP0000255080	AT3G18670.1	Ankyrin repeat family protein	-5.08794	-3.65899	1.42644	0.00160301	4.68e-05	1	2.42663	2.40732	0.0713482	0.0712522	0.190576	0.191513
MDP0000891353	AT2G43840.2	UDP-glycosyltransferase 74 F1	-1.17628	0.251392	1.42516	0.14526	0.725386	0.182338	3.36402	3.33724	1.48855	1.48655	3.9725	3.99204
MDP0000255569	AT4G21065.1	Tetratricopeptide repeat (TPR)-like superfamily protein	-2.19201	-0.766404	1.42309	0.147269	0.48614	1	1.29325	1.28295	0.283023	0.282642	0.754224	0.757933
MDP0000302490	AT1G74470.1	Pyridine nucleotide-disulphide oxidoreductase family protein	-4.26735	-2.84266	1.42219	0.0246622	0.00861078	1	3.22861	3.20291	0.167654	0.167429	0.446498	0.448694
MDP0000246192	AT1G20810.1	FKBP-like peptidyl-prolyl cis-trans isomerase family protein	-1.77291	-0.348309	1.42209	0.342834	0.822607	1	0.866971	0.860069	0.253692	0.25335	0.675588	0.678911
MDP0000219187			1.99523	3.41975	1.422	0.821163	0.636114	0.935188	0.830911	0.824297	3.31269	3.30823	8.82126	8.86464
MDP0000458498	AT1G76620.1	Protein of unknown function, DUF547	-1.20475	0.217341	1.41958	0.167322	0.784499	0.238159	6.79418	6.74009	2.94762	2.94366	7.83595	7.87449
MDP0000227335	AT1G19520.1	pentatricopeptide (PPR) repeat-containing protein	-1.97421	-0.552766	1.41893	1	1	1	0.644933	0.639799	0.164142	0.163921	0.436159	0.438304
MDP0000292400	AT5G40610.1	NAD-dependent glycerol-3-phosphate dehydrogenase family protein	-1.78158	-0.360934	1.41813	0.0210268	0.579263	0.238114	5.49104	5.44732	1.59715	1.595	4.24162	4.26248
MDP0000148539	AT2G26830.1	Protein kinase superfamily protein	-3.65733	-2.23669	1.41812	0	0	4.08e-07	127.205	126.192	10.0818	10.0682	26.7745	26.9061
MDP0000131485	AT2G45850.1	AT hook motif DNA-binding family protein	-1.48427	-0.0649811	1.41678	1	1	1	0.600164	0.595386	0.214516	0.214228	0.569164	0.571964
MDP0000137678	AT4G31400.1	damaged DNA binding;DNA-directed DNA polymerases	-1.26628	0.15291	1.41668	1	1	1	0.590157	0.585459	0.245346	0.245016	0.650919	0.654121
MDP0000704348	AT5G44060.1		-2.80341	-1.38474	1.41616	0.0891129	0.192594	0.759252	5.38361	5.34076	0.771193	0.770155	2.04529	2.05535
MDP0000706741	AT5G44060.1		-2.80341	-1.38474	1.41616	0.0891129	0.192594	0.759252	5.38361	5.34076	0.771193	0.770155	2.04529	2.05535
MDP0000309068	AT5G61820.1		3.21735	4.63574	1.41589	1	1	1	0.0172736	0.0171361	0.160657	0.160441	0.425999	0.428094
MDP0000294295			-1.10948	0.308642	1.41562	0.641298	0.871336	0.783862	0.894025	0.886909	0.414345	0.413787	1.09847	1.10387
MDP0000946340			-4.31023	-2.89231	1.41541	0.0246582	0.00807644	1	3.36093	3.33418	0.169414	0.169186	0.449072	0.451281
MDP0000737811	AT5G45780.1	Leucine-rich repeat protein kinase family protein	1.75577	3.17282	1.41454	1	0.00773282	0.341608	0.293544	0.291207	0.991317	0.989982	2.62613	2.63904
MDP0000159551	AT2G43060.1	ILI1 binding bHLH 1	-1.95077	-0.535652	1.41261	0.418174	0.774345	1	1.41182	1.40058	0.365207	0.364716	0.966185	0.970937
MDP0000132477	AT4G37930.1	serine transhydroxymethyltransferase 1	-3.91346	-2.49923	1.41172	0	0	0.0179514	76.0551	75.4496	5.04729	5.0405	13.3448	13.4105
MDP0000188209			-4.81464	-3.4008	1.41133	0.0223204	0.00395532	1	4.32526	4.29083	0.153695	0.153489	0.406254	0.408252
MDP0000331217			-1.99163	-0.577816	1.4113	0.67918	0.869614	0.935337	52.082	51.6674	13.0963	13.0786	34.616	34.7862
MDP0000325497			-2.39436	-0.982228	1.40962	0	2.07e-07	2.88e-07	9562.35	9486.23	1818.82	1816.37	4801.9	4825.52
MDP0000294444	AT4G17030.1	expansin-like B1	5.52978	6.94157	1.40928	1	0.224364	0.504266	0.0158774	0.015751	0.733514	0.732527	1.9361	1.94562
MDP0000237910	AT1G53030.1	Cytochrome C oxidase copper chaperone (COX17)	-0.802638	0.60891	1.40904	0.0404543	0.0411419	0.000232526	120.155	119.199	68.8851	68.7924	181.791	182.685
MDP0000160790			-1.56957	-0.158394	1.40867	0.410813	0.926253	0.748272	1.35691	1.34611	0.457155	0.456539	1.20614	1.21208
MDP0000344085	AT1G76530.1	Auxin efflux carrier family protein	-0.526178	0.884245	1.40791	0.251351	0.00326889	0.000442444	70.1101	69.552	48.6839	48.6184	128.379	129.01
MDP0000165352	AT2G36570.1	Leucine-rich repeat protein kinase family protein	-2.29632	-0.885972	1.40784	0.0229545	0.211183	0.486282	2.62709	2.60618	0.534829	0.534109	1.41026	1.4172
MDP0000120683	AT1G20200.1	PAM domain (PCI/PINT associated module) protein	-1.23351	0.176229	1.40723	0.579112	0.926628	0.774274	1.80934	1.79493	0.769477	0.768441	2.02814	2.03812
MDP0000142404	AT1G20200.1	PAM domain (PCI/PINT associated module) protein	-1.23351	0.176229	1.40723	0.579112	0.926628	0.774274	1.80934	1.79493	0.769477	0.768441	2.02814	2.03812
MDP0000119262	AT3G26430.1	GDSL-like Lipase/Acylhydrolase superfamily protein	-2.7614	-1.35245	1.40644	1.64e-07	8.03e-05	0.0781349	20.5729	20.4091	3.0341	3.03001	7.99273	8.03204
MDP0000230456	AT3G24520.1	heat shock transcription factor C1	-4.37942	-2.97129	1.40562	0.0115249	0.00264759	1	3.47051	3.44288	0.166747	0.166522	0.439011	0.44117
MDP0000347813			-2.47359	-1.06553	1.40556	1.83e-06	0.00233728	0.063953	164.709	163.397	29.6545	29.6146	78.071	78.455
MDP0000513191	AT5G15780.1	Pollen Ole e 1 allergen and extensin family protein	-0.193034	1.21406	1.40458	0.89773	0.108588	0.317305	1.30362	1.29324	1.14036	1.13882	3.00018	3.01494
MDP0000346359			-1.18458	0.221922	1.40399	0.816843	0.956393	0.931393	46.5487	46.1781	20.4792	20.4516	53.8569	54.1218
MDP0000139605	AT1G66235.1		-0.40414	1.00192	1.40355	1	1	1	0.352138	0.349334	0.266106	0.265747	0.699599	0.703039
MDP0000135041	AT5G64290.1	dicarboxylate transport 2.1	-2.34761	-0.941935	1.40316	0	1.43e-06	5.41e-07	74.7864	74.1911	14.6934	14.6736	38.619	38.8089
MDP0000711891			-0.83376	0.571815	1.40307	0.134669	0.153623	0.0156523	18.4674	18.3203	10.3614	10.3474	27.2312	27.3651
MDP0000874742	AT4G18930.1	RNA ligase/cyclic nucleotide phosphodiesterase family protein	0.199344	1.60432	1.40246	1	1	1	0.325602	0.32301	0.373848	0.373345	0.982117	0.986947
MDP0000881928	AT1G24330.1	ARM repeat superfamily protein	-3.32447	-1.91999	1.40197	0	0	4.37e-07	45.2817	44.9212	4.52021	4.51412	11.8707	11.9291
MDP0000270189	AT4G31590.1	Cellulose-synthase-like C5	-0.347135	1.05722	1.40185	1	0.0755659	0.170323	0.645173	0.640037	0.507198	0.506516	1.33187	1.33842
MDP0000284608			0.447346	1.85163	1.40178	0.139778	0	1.46e-08	21.8042	21.6307	29.7307	29.6907	78.0669	78.4508
MDP0000238469	AT2G28560.1	DNA repair (Rad51) family protein	-1.47254	-0.0715757	1.39845	1	1	1	0.60053	0.595749	0.2164	0.216109	0.566914	0.569702
MDP0000681131	AT4G24220.1	NAD(P)-binding Rossmann-fold superfamily protein	0.307396	1.70807	1.39817	0.541398	3.27e-09	8.2e-05	4.16456	4.13141	5.15353	5.14659	13.4983	13.5647
MDP0000181870	AT3G53900.2	uracil phosphoribosyltransferase	-2.49894	-1.09831	1.39812	9.92e-12	1.89e-05	0.00303099	21.5787	21.4069	3.8174	3.81226	9.99838	10.0475
MDP0000277120	AT5G60740.1	ABC transporter family protein	0.83766	2.23548	1.39532	1	1	1	0.208406	0.206747	0.372453	0.371952	0.973616	0.978404
MDP0000128933	AT5G46550.1	DNA-binding bromodomain-containing protein	-2.87311	-1.47599	1.39462	0.199801	0.188278	1	0.903045	0.895857	0.123258	0.123092	0.322049	0.323633
MDP0000481448	AT1G69490.1	NAC-like, activated by AP3/PI	-1.57221	-0.175441	1.39426	2.67e-12	0.487862	1.28e-08	86.9926	86.3001	29.255	29.2157	76.4185	76.7943
MDP0000739957			0.762139	2.15871	1.39406	1	0.407896	0.841051	0.258989	0.256927	0.439246	0.438655	1.14722	1.15286
MDP0000276711	AT2G17820.1	histidine kinase 1	-1.3211	0.0754539	1.39405	0.00395838	0.883138	0.00875443	1.59435	1.58166	0.638106	0.637248	1.66658	1.67478
MDP0000333065			-0.700174	0.696111	1.39378	0.903859	0.861589	0.931393	1.45711	1.44552	0.896851	0.895644	2.34192	2.35344
MDP0000177274	AT3G61415.1	SKP1-like 21	-1.58687	-0.190895	1.39346	0.449543	0.916833	0.784619	1.76121	1.74719	0.586297	0.585508	1.53065	1.53818
MDP0000802709	ATMG00580.1	NADH dehydrogenase subunit 4	-0.700468	0.695431	1.39339	1	1	1	0.462933	0.459248	0.284876	0.284493	0.743691	0.747349
MDP0000156777	AT5G04560.1	HhH-GPD base excision DNA repair family protein	0.0652498	1.45862	1.39086	1	0.237002	0.620937	0.402035	0.398835	0.420636	0.42007	1.09618	1.10157
MDP0000257010	AT5G06300.1	Putative lysine decarboxylase family protein	-1.55021	-0.15687	1.39083	1.29e-08	0.612203	4.48e-06	46.9425	46.5688	16.029	16.0074	41.7708	41.9762
MDP0000200614	AT5G38200.1	Class I glutamine amidotransferase-like superfamily protein	-0.594341	0.798658	1.39049	0.416251	0.081274	0.0547216	3.88553	3.8546	2.57357	2.5701	6.705	6.73798
MDP0000349460			1.17139	2.56418	1.39028	1	0.630848	0.931672	0.415586	0.412278	0.93602	0.93476	2.43829	2.45029
MDP0000298313			-0.355212	1.03709	1.38979	1	1	1	0.262389	0.2603	0.205124	0.204848	0.534158	0.536785
MDP0000597190	AT5G06700.1	Plant protein of unknown function (DUF828)	-2.26124	-0.869043	1.38969	0.250273	0.536209	1	0.860338	0.853489	0.17946	0.179219	0.467294	0.469592
MDP0000141961	AT3G18830.1	polyol/monosaccharide transporter 5	-0.973951	0.418079	1.38952	1	1	1	0.389277	0.386179	0.198185	0.197918	0.515992	0.518529
MDP0000281707	AT5G41990.1	with no lysine (K) kinase 8	-0.78011	0.611452	1.38905	1	1	1	0.619432	0.614501	0.360709	0.360224	0.938832	0.943449
MDP0000229368	AT4G32010.1	HSI2-like 1	-0.851448	0.539906	1.38884	0.0709896	0.127027	0.00386235	1.79988	1.78555	0.997542	0.996199	2.59597	2.60873
MDP0000232805	AT5G64080.1	Bifunctional inhibitor/lipid-transfer protein/seed storage 2S albumin superfamily protein	1.27343	2.66469	1.38875	0.415034	0.0147261	0.393239	1.05678	1.04837	2.55462	2.55118	6.64762	6.68031
MDP0000723169	AT5G63380.1	AMP-dependent synthetase and ligase family protein	0.372237	1.76299	1.38824	0.862823	0.143845	0.58831	6.44516	6.39385	8.34235	8.33112	21.7007	21.8075
MDP0000150382	AT2G43820.1	UDP-glucosyltransferase 74F2	-0.363971	1.02561	1.38707	0.158741	4.57e-09	5e-10	40.9051	40.5794	31.7842	31.7414	82.6122	83.0185
MDP0000135204	AT5G02230.1	Haloacid dehalogenase-like hydrolase (HAD) superfamily protein	-2.2098	-0.820267	1.38702	0	1.82e-05	3.26e-07	89.4656	88.7534	19.3393	19.3132	50.2643	50.5116
MDP0000354305			-1.54954	-0.160293	1.38674	0.625554	0.953104	0.881343	2.04687	2.03057	0.699249	0.698308	1.81705	1.82598
MDP0000355356			-0.62849	0.760757	1.38674	0.915793	0.849532	0.931676	9.89714	9.81835	6.40199	6.39338	16.636	16.7178
MDP0000457587			0.588126	1.97737	1.38674	0.963402	0.796855	0.964577	1.24582	1.2359	1.87283	1.8703	4.86666	4.89059
MDP0000364447	AT1G78630.1	Ribosomal protein L13 family protein	-2.60656	-1.21751	1.38654	0.119701	0.277979	1	1.92385	1.90853	0.315877	0.315452	0.820713	0.82475
MDP0000210336	AT1G80560.1	isopropylmalate dehydrogenase 2	-1.22161	0.167392	1.38649	8.5e-06	0.583814	1.95e-06	12.5198	12.4202	5.36855	5.36133	13.9482	14.0168
MDP0000597773	AT1G58330.1	transcription factor-related	-0.084912	1.30408	1.38648	0.909582	9.57e-05	0.00238428	4.11625	4.08348	3.88097	3.87575	10.0832	10.1328
MDP0000270251	AT1G24490.1	OxaA/YidC-like membrane insertion protein	-0.862275	0.526242	1.38601	0.000440817	0.0111225	1.74e-08	21.6187	21.4466	11.8921	11.8761	30.8868	31.0387
MDP0000788062	AT4G02750.1	Tetratricopeptide repeat (TPR)-like superfamily protein	-2.75487	-1.3669	1.38545	0.00504078	0.0310039	1	1.10402	1.09523	0.163561	0.163341	0.424646	0.426735
MDP0000178329	AT1G67910.1		-1.78749	-0.399741	1.38524	0.488056	0.84739	0.848416	5.36649	5.32377	1.55454	1.55245	4.03539	4.05523
MDP0000200456	AT2G26540.1	uroporphyrinogen-III synthase family protein	-1.98025	-0.593534	1.38421	0.0546553	0.454315	0.485533	2.21285	2.19524	0.560838	0.560083	1.45482	1.46198
MDP0000632780	AT4G37490.1	CYCLIN B1;1	-1.668	-0.281425	1.38407	0.0394613	0.698855	0.280012	9.24224	9.16867	2.90843	2.90451	7.54378	7.58088
MDP0000214579	AT2G39210.1	Major facilitator superfamily protein	-2.84878	-1.46226	1.38402	0.0001856	0.00268381	1	2.81391	2.79151	0.390608	0.390082	1.01311	1.01809
MDP0000789873	AT2G39210.1	Major facilitator superfamily protein	-2.84878	-1.46226	1.38402	0.0001856	0.00268381	1	2.81391	2.79151	0.390608	0.390082	1.01311	1.01809
MDP0000362033	AT1G12900.1	glyceraldehyde 3-phosphate dehydrogenase A subunit 2	-3.41409	-2.02853	1.38305	0	0	0.000402034	55.4202	54.979	5.19906	5.19206	13.4756	13.5419
MDP0000156837	AT3G02230.1	reversibly glycosylated polypeptide 1	-4.32034	-2.93496	1.38287	0.334101	0.253097	1	1.21313	1.20348	0.0607236	0.0606419	0.157372	0.158146
MDP0000276552			-0.0960091	1.28847	1.38197	0.959991	0.146411	0.432936	1.26245	1.2524	1.18117	1.17958	3.0592	3.07425
MDP0000276174	AT5G11550.1	ARM repeat superfamily protein	-4.0299	-2.64555	1.38184	0	0	0.0237607	40.2098	39.8897	2.46156	2.45825	6.37486	6.40621
MDP0000787701	AT4G36670.1	Major facilitator superfamily protein	-3.68759	-2.30343	1.38164	0	0	0.00305539	22.6229	22.4428	1.7558	1.75343	4.54647	4.56883
MDP0000233137	AT5G25510.1	Protein phosphatase 2A regulatory B subunit family protein	-1.61727	-0.235315	1.37944	0.163102	0.824529	1	0.840586	0.833895	0.273991	0.273622	0.708393	0.711877
MDP0000431895	AT1G25360.1	Pentatricopeptide repeat (PPR) superfamily protein	-1.1057	0.275781	1.37897	0.60004	0.873339	0.755643	2.08809	2.07147	0.970293	0.968987	2.50783	2.52016
MDP0000263508			0.0115662	1.39202	1.37794	1	1	1	0.371566	0.368608	0.374556	0.374052	0.967393	0.97215
MDP0000178537	AT1G13990.1		-0.5728	0.807023	1.37731	0.361485	0.0399532	0.0198739	3.682	3.65268	2.47545	2.47211	6.39073	6.42216
MDP0000321382	AT3G25900.1	Homocysteine S-methyltransferase family protein	0.20564	1.58546	1.37731	1	0.0847139	0.436575	0.54378	0.539451	0.627086	0.626242	1.61891	1.62688
MDP0000276057	AT2G30150.1	UDP-Glycosyltransferase superfamily protein	-2.10096	-0.721971	1.37648	0.0612509	0.358304	1	1.13359	1.12457	0.264243	0.263887	0.681789	0.685142
MDP0000827780	AT1G56130.1	Leucine-rich repeat transmembrane protein kinase	1.21938	2.59819	1.3763	0.000269236	0	1.4e-06	33.9374	33.6672	79.0222	78.9158	203.865	204.867
MDP0000160246	AT1G02816.1	Protein of unknown function, DUF538	-1.55038	-0.171664	1.3762	0.0142955	0.785055	0.118227	4.7884	4.75028	1.63486	1.63266	4.21739	4.23813
MDP0000316468			-0.492842	0.885624	1.37596	0.883129	0.682175	0.835839	1.15817	1.14895	0.823023	0.821915	2.12276	2.1332
MDP0000140721	AT1G24490.1	OxaA/YidC-like membrane insertion protein	-0.876854	0.501376	1.37572	0.000412562	0.0181193	3.68e-08	23.2768	23.0915	12.6755	12.6584	32.6875	32.8483
MDP0000154928	AT1G54120.1		0.53072	1.90846	1.37523	0.704482	0.0192819	0.31297	2.84187	2.81924	4.1055	4.09997	10.5837	10.6357
MDP0000208720	AT3G47570.1	Leucine-rich repeat protein kinase family protein	-0.243078	1.13383	1.3744	1	1	1	0.30633	0.303891	0.258831	0.258482	0.666861	0.670141
MDP0000151996	AT4G35930.1	F-box family protein	-3.15791	-1.78175	1.37365	0.000366341	0.0011972	0.470362	5.66146	5.6164	0.634314	0.63346	1.63342	1.64145
MDP0000172558			1.66563	3.0413	1.37317	1	1	1	0.078019	0.0773979	0.247516	0.247183	0.637166	0.640299
MDP0000310866			-2.72065	-1.34534	1.3728	0.110752	0.231268	0.781917	8.29733	8.23128	1.25876	1.25706	3.23952	3.25545
MDP0000239024			-1.47378	-0.0991511	1.37212	0.0766087	0.919837	0.263634	5.20891	5.16744	1.8754	1.87287	4.82423	4.84796
MDP0000223184	AT2G37620.1	actin 1	-2.63616	-1.26367	1.36998	0.423465	0.56376	1	2.04331	2.02704	0.328677	0.328234	0.844228	0.84838
MDP0000346700			-0.40304	0.968581	1.36911	0.848331	0.441036	0.653097	9.25347	9.17981	6.99806	6.98864	17.9641	18.0525
MDP0000535274	AT5G51690.1	1-amino-cyclopropane-1-carboxylate synthase 12	0.639047	2.01023	1.36867	0.41349	3.04e-05	0.0330153	1.51774	1.50566	2.36358	2.3604	6.06549	6.09532
MDP0000380643	AT4G02110.1	transcription coactivators	-1.4931	-0.122052	1.36854	0.549499	0.956256	0.831684	1.50281	1.49084	0.533868	0.533149	1.36991	1.37664
MDP0000153524	AT3G23560.1	MATE efflux family protein	3.12278	4.49327	1.36798	0.16717	0.0219646	0.41275	0.1779	0.176484	1.54963	1.54754	3.97479	3.99434
MDP0000122721	AT3G10270.1	DNA GYRASE B1	-0.764602	0.605875	1.36797	0.574388	0.525912	0.480354	1.56432	1.55186	0.920781	0.919541	2.36178	2.3734
MDP0000245610	AT1G17040.1	SH2 domain protein A	-1.0817	0.288373	1.36756	0.437473	0.807342	0.562096	1.57581	1.56326	0.744527	0.743525	1.90916	1.91854
MDP0000227298	AT3G18670.1	Ankyrin repeat family protein	-1.30092	0.0679447	1.36635	0.0873617	0.933162	0.199635	1.67067	1.65737	0.678073	0.677161	1.7373	1.74584
MDP0000169619	AT1G56070.1	Ribosomal protein S5/Elongation factor G/III/V family protein	-1.3862	-0.0193285	1.36436	0.000332433	0.970248	0.00198706	27.4917	27.2729	10.5176	10.5034	26.9099	27.0423
MDP0000189998	AT5G64460.1	Phosphoglycerate mutase family protein	-0.812779	0.553818	1.36409	0.000909462	0.00664517	2.13e-08	36.731	36.4386	20.9104	20.8823	53.4907	53.7537
MDP0000242113	AT2G29580.1	CCCH-type zinc fingerfamily protein with RNA-binding domain	-0.704685	0.661059	1.36323	1	1	1	0.424743	0.421361	0.260612	0.260261	0.666275	0.669551
MDP0000213911	AT5G05780.1	RP non-ATPase subunit 8A	-0.949739	0.413586	1.36082	0.016332	0.218305	0.000923871	9.05028	8.97823	4.68557	4.67926	11.9589	12.0178
MDP0000239250	AT1G56260.1		-2.88055	-1.51781	1.36024	1	1	1	0.724569	0.718801	0.0983892	0.0982568	0.251018	0.252252
MDP0000290460	AT1G56260.1		-2.88055	-1.51781	1.36024	1	1	1	0.724569	0.718801	0.0983892	0.0982568	0.251018	0.252252
MDP0000812560	AT1G15385.1		-0.337897	1.02463	1.36002	1	1	1	0.479324	0.475508	0.379238	0.378728	0.967394	0.972151
MDP0000528694	AT1G65660.1	Pre-mRNA splicing Prp18-interacting factor	1.79769e+308	1.79769e+308	1.35994	1	1	1	0	0	0.227037	0.226732	0.579114	0.581962
MDP0000920404	AT5G42110.1		-2.73427	-1.37237	1.35939	0.533906	0.636778	0.938107	6.87364	6.81892	1.03298	1.03159	2.63385	2.6468
MDP0000347080			1.98975	3.35116	1.3589	0.821589	0.645823	0.938107	0.415272	0.411966	1.64933	1.64711	4.20399	4.22466
MDP0000662596	AT4G05120.1	Major facilitator superfamily protein	-1.47235	-0.111946	1.35789	0.488643	0.95462	0.792146	1.34924	1.3385	0.48626	0.485606	1.23857	1.24466
MDP0000499668	AT2G30000.1	PHF5-like protein	0.0679582	1.42787	1.3574	0.906508	7.35e-08	4.3e-05	6.23996	6.19029	6.54093	6.53213	16.6549	16.7368
MDP0000124604	AT1G65660.1	Pre-mRNA splicing Prp18-interacting factor	1.79769e+308	1.79769e+308	1.35682	0.549237	0.451631	0.961682	0	0	2.60815	2.60464	6.63834	6.67099
MDP0000164210	AT3G51810.1	Stress induced protein	-0.0738596	1.28526	1.35661	1	0.19087	0.510171	0.468799	0.465067	0.445402	0.444803	1.13349	1.13906
MDP0000757637	AT3G08980.1	Peptidase S24/S26A/S26B/S26C family protein	-1.05857	0.300421	1.35648	0.440027	0.795448	0.554339	2.60298	2.58225	1.24971	1.24803	3.18006	3.1957
MDP0000214811	AT4G17030.1	expansin-like B1	1.1477	2.50618	1.35597	0.0266099	1.08e-10	0.00120652	2.50226	2.48234	5.54403	5.53657	14.1026	14.1719
MDP0000292477	AT4G17030.1	expansin-like B1	1.1477	2.50618	1.35597	0.0266099	1.08e-10	0.00120652	2.50226	2.48234	5.54403	5.53657	14.1026	14.1719
MDP0000255282	AT4G39710.1	FK506-binding protein 16-2	-2.30155	-0.943165	1.35587	0.372006	0.604607	1	0.888075	0.881005	0.180142	0.179899	0.458203	0.460456
MDP0000548511	AT1G07240.1	UDP-glucosyl transferase 71C5	1.97569	3.33269	1.35448	1	0.0302764	0.511298	0.11	0.109124	0.432647	0.432064	1.09941	1.10481
MDP0000940411	AT3G22360.1	alternative oxidase 1B	1.34287	2.69949	1.35411	5.34e-10	0	1.57e-09	119.487	118.536	303.085	302.677	769.977	773.763
MDP0000156653	AT1G43170.1	ribosomal protein 1	-1.92298	-0.566756	1.35371	1.84e-09	0.0354901	0.000441222	7.09988	7.04336	1.87231	1.86979	4.75521	4.77859
MDP0000899516	AT5G14500.1	aldose 1-epimerase family protein	-0.769826	0.585366	1.35268	0.66467	0.645486	0.649215	8.61549	8.5469	5.05288	5.04608	12.8239	12.887
MDP0000182713	AT3G26430.1	GDSL-like Lipase/Acylhydrolase superfamily protein	-2.36861	-1.01361	1.35249	9.63e-08	0.00103373	0.0278994	10.292	10.2101	1.99287	1.99018	5.05712	5.08199
MDP0000122094	AT1G50710.1		-1.56724	-0.212347	1.35238	0.211234	0.854285	1	0.848123	0.841371	0.286202	0.285816	0.726214	0.729786
MDP0000268928	AT3G50790.1	esterase/lipase/thioesterase family protein	-2.26748	-0.913051	1.35192	0	1.37e-06	3.16e-07	36.9629	36.6687	7.67691	7.66658	19.4733	19.5691
MDP0000828292	AT2G37610.1		-0.318731	1.03391	1.35013	1	1	1	0.452425	0.448824	0.362743	0.362255	0.918997	0.923517
MDP0000237202	AT2G28350.1	auxin response factor 10	-0.930691	0.421868	1.35005	1	1	1	0.579504	0.574891	0.304012	0.303603	0.770159	0.773947
MDP0000669625	AT5G26330.1	Cupredoxin superfamily protein	-2.54259	-1.19006	1.35002	0.389397	0.552419	1	1.15631	1.1471	0.198462	0.198195	0.502757	0.50523
MDP0000231744	AT2G45850.1	AT hook motif DNA-binding family protein	-0.870773	0.48093	1.34919	0.26269	0.410827	0.149133	2.44569	2.42622	1.33744	1.33564	3.38614	3.40279
MDP0000193729	AT3G63140.1	chloroplast stem-loop binding protein of 41 kDa	-3.67337	-2.32204	1.34882	0	0	0.0184427	26.0551	25.8477	2.0422	2.03945	5.16915	5.19457
MDP0000123837	AT3G29350.1	histidine-containing phosphotransmitter 2	-1.48421	-0.133667	1.34803	4.12e-06	0.726822	0.000248095	21.3687	21.1986	7.63814	7.62786	19.3228	19.4178
MDP0000196719	AT1G12920.1	eukaryotic release factor 1-2	-0.989931	0.359708	1.34713	0.592124	0.809506	0.706622	0.964129	0.956454	0.485441	0.484788	1.22729	1.23333
MDP0000251295	AT1G05010.1	ethylene-forming enzyme	-0.749265	0.600284	1.34704	0.118528	0.0892139	0.00508472	5.9147	5.86762	3.5187	3.51396	8.8954	8.93915
MDP0000362758			-1.49826	-0.150147	1.34561	0.00709492	0.794345	0.0682903	123.481	122.498	43.7098	43.651	110.39	110.933
MDP0000187678	AT3G53900.1	uracil phosphoribosyltransferase	-2.49774	-1.14994	1.34529	0.0374434	0.158461	0.640677	19.3919	19.2375	3.43341	3.42879	8.66925	8.71188
MDP0000249417	AT5G42700.1	AP2/B3-like transcriptional factor family protein	-1.78019	-0.432634	1.34505	1	1	1	0.669194	0.663867	0.194832	0.19457	0.491864	0.494283
MDP0000786110	AT5G51970.1	GroES-like zinc-binding alcohol dehydrogenase family protein	-4.64253	-3.29503	1.34498	0.0502556	0.0154566	1	2.07238	2.05589	0.0829717	0.08286	0.209457	0.210487
MDP0000666670	AT5G38200.1	Class I glutamine amidotransferase-like superfamily protein	-0.864694	0.482648	1.34483	0.00874137	0.0835473	5.21e-05	6.89779	6.84288	3.78801	3.78291	9.5616	9.60862
MDP0000948108	AT5G64290.1	dicarboxylate transport 2.1	-2.37033	-1.02305	1.34477	0.317634	0.536867	1	1.43861	1.42715	0.278228	0.277853	0.702265	0.705719
MDP0000242070	AT5G61210.1	soluble N-ethylmaleimide-sensitive factor adaptor protein 33	-0.753743	0.592716	1.34395	0.0193056	0.0197974	1.93e-05	17.851	17.7089	10.5868	10.5725	26.7065	26.8379
MDP0000356983			0.281319	1.62725	1.34342	0.780397	0.00211535	0.0954185	175.545	174.147	213.34	213.053	537.982	540.628
MDP0000244814	AT5G46910.1	Transcription factor jumonji (jmj) family protein / zinc finger (C5HC2 type) family protein	-1.40536	-0.0598533	1.343	0.0646737	0.941971	1	1.01655	1.00846	0.383771	0.383255	0.967477	0.972235
MDP0000819360	AT2G45490.1	ataurora3	-1.54885	-0.203844	1.3425	0.248896	0.868944	0.622364	3.26458	3.23859	1.11578	1.11427	2.81185	2.82568
MDP0000242979	AT2G33710.2	Integrase-type DNA-binding superfamily protein	-1.726	-0.381671	1.34182	0.00241593	0.433645	0.0915981	3.77283	3.7428	1.14048	1.13895	2.87278	2.88691
MDP0000656197	AT1G16150.1	wall associated kinase-like 4	-2.47549	-1.13205	1.34093	0	7.3e-07	0.000349826	13.8378	13.7276	2.48812	2.48477	6.26348	6.29429
MDP0000223738	AT5G66900.1	Disease resistance protein (CC-NBS-LRR class) family	-0.290337	1.0525	1.34032	1	1	1	0.35985	0.356985	0.294253	0.293857	0.740428	0.74407
MDP0000242052	AT4G35770.1	Rhodanese/Cell cycle control phosphatase superfamily protein	-1.80936	-0.466775	1.34007	0.416423	0.795728	1	1.3465	1.33578	0.38418	0.383663	0.966544	0.971297
MDP0000314081	AT4G35770.1	Rhodanese/Cell cycle control phosphatase superfamily protein	-1.80936	-0.466775	1.34007	0.416423	0.795728	1	1.3465	1.33578	0.38418	0.383663	0.966544	0.971297
MDP0000307286	AT4G02390.1	poly(ADP-ribose) polymerase	0.704684	2.04593	1.33874	0.315453	5.04e-06	0.0204193	2.19896	2.18146	3.58384	3.57901	9.00809	9.0524
MDP0000677842	AT5G39865.1	Glutaredoxin family protein	0.346105	1.68624	1.33762	1	1	1	0.273153	0.270978	0.347211	0.346744	0.872054	0.876343
MDP0000285038			-0.195736	1.14428	1.3375	1	1	1	0.400311	0.397125	0.349523	0.349052	0.877786	0.882103
MDP0000288468	AT2G40940.1	ethylene response sensor 1	-0.24902	1.09019	1.3367	0.532268	2.64e-06	6.13e-06	5.98637	5.93871	5.03733	5.03055	12.6437	12.7058
MDP0000237909	AT3G15352.1	cytochrome c oxidase 17	-0.762606	0.576537	1.33663	0.113023	0.101668	0.00567565	80.3028	79.6636	47.3329	47.2692	118.8	119.384
MDP0000275724	AT3G14470.1	NB-ARC domain-containing disease resistance protein	-1.11877	0.219189	1.33545	1	1	1	0.494572	0.490635	0.227744	0.227437	0.571138	0.573947
MDP0000794101	AT3G49940.1	LOB domain-containing protein 38	-1.16618	0.169217	1.33288	0.409161	0.895268	0.605401	1.64816	1.63504	0.734421	0.733433	1.83852	1.84756
MDP0000290497	AT1G52340.1	NAD(P)-binding Rossmann-fold superfamily protein	0.0847757	1.41974	1.33246	1	1	1	0.255199	0.253168	0.270645	0.27028	0.677319	0.68065
MDP0000398765	AT5G13870.1	xyloglucan endotransglucosylase/hydrolase 5	3.87961	5.21342	1.3313	0.0457145	0.00319579	0.180869	0.100289	0.0994907	1.47616	1.47417	3.69128	3.70944
MDP0000125407	AT3G47340.1	glutamine-dependent asparagine synthase 1	-6.1711	-4.83791	1.33067	0.000294219	5.62e-07	1	25.346	25.1442	0.351742	0.351269	0.879188	0.883511
MDP0000642998	AT1G45616.1	receptor like protein 6	-1.17291	0.160031	1.33043	1	1	1	0.292646	0.290317	0.129796	0.129621	0.324374	0.325969
MDP0000364484	AT3G60210.1	GroES-like family protein	-2.86495	-1.53218	1.33026	3.1e-07	2.71e-05	0.148557	39.622	39.3066	5.43877	5.43145	13.5904	13.6573
MDP0000141330	AT2G38940.1	phosphate transporter 1;4	-3.34167	-2.00951	1.32965	1	1	1	0.578873	0.574265	0.0571005	0.0570236	0.142623	0.143324
MDP0000620250	AT4G37930.1	serine transhydroxymethyltransferase 1	-3.98754	-2.65581	1.32923	8.6e-11	1.93e-12	0.24817	40.5305	40.2079	2.55512	2.55168	6.38018	6.41156
MDP0000256514	AT5G49520.1	WRKY DNA-binding protein 48	-1.0049	0.325967	1.32836	0.125844	0.557206	0.0974369	2.93998	2.91657	1.465	1.46303	3.65594	3.67392
MDP0000179026	AT2G46140.1	Late embryogenesis abundant protein	-4.86545	-3.53477	1.32817	0.0279654	0.00545344	1	8.85533	8.78484	0.30378	0.303371	0.75799	0.761718
MDP0000530198	AT5G51550.1	EXORDIUM like 3	-3.55155	-2.22254	1.3265	5.77e-12	7.67e-12	0.122267	17.0369	16.9012	1.453	1.45105	3.62133	3.63914
MDP0000778016	AT5G51550.1	EXORDIUM like 3	-3.55155	-2.22254	1.3265	5.77e-12	7.67e-12	0.122267	17.0369	16.9012	1.453	1.45105	3.62133	3.63914
MDP0000475808	AT5G35550.1	Duplicated homeodomain-like superfamily protein	0.279577	1.60797	1.32588	1	1	1	0.170224	0.168869	0.206625	0.206347	0.51475	0.517282
MDP0000308801	AT1G50180.1	NB-ARC domain-containing disease resistance protein	0.424822	1.75239	1.32506	1	1	1	0.215082	0.21337	0.288727	0.288339	0.718876	0.722411
MDP0000460051	AT2G36830.1	gamma tonoplast intrinsic protein	-3.14736	-1.82003	1.32482	0	0	0.000980289	48.4346	48.049	5.46645	5.45909	13.6082	13.6752
MDP0000307944	AT4G31940.1	cytochrome P450, family 82, subfamily C, polypeptide 4	-1.55397	-0.226889	1.32457	0.0301067	0.739211	0.221653	6.75082	6.69708	2.29914	2.29604	5.72249	5.75064
MDP0000212372	AT1G76130.1	alpha-amylase-like 2	-2.78869	-1.46181	1.32437	0	1.74e-12	9.32e-05	49.0765	48.6858	7.10222	7.09266	17.6747	17.7617
MDP0000195885	AT1G05010.1	ethylene-forming enzyme	4.59741	5.92408	1.32416	0	0	0.00761877	100.078	99.2812	2422.68	2419.42	6028.25	6057.9
MDP0000168865	AT1G71160.1	3-ketoacyl-CoA synthase 7	-1.46024	-0.133763	1.32397	0.408236	0.934837	1	1.08126	1.07265	0.392966	0.392437	0.977671	0.982479
MDP0000657053	AT4G14960.2	Tubulin/FtsZ family protein	-1.90519	-0.579781	1.3229	1.24e-11	0.0570512	2.8e-06	1359.13	1348.31	362.862	362.374	902.108	906.544
MDP0000343018			-1.57544	-0.250168	1.32276	0.595898	0.902865	0.88012	6.61467	6.56201	2.21949	2.21651	5.51733	5.54446
MDP0000623588			-2.82798	-1.50305	1.32242	0	0	1.32e-08	1275	1264.85	179.558	179.316	446.248	448.443
MDP0000758416	AT2G07727.1	Di-haem cytochrome, transmembrane;Cytochrome b/b6, C-terminal	-0.857172	0.466209	1.32087	0.755332	0.823965	0.829736	1.73927	1.72542	0.960133	0.958841	2.38363	2.39535
MDP0000142434	AT4G15760.1	monooxygenase 1	-2.28962	-0.966392	1.32072	3.01e-10	0.000317776	0.00500689	13.4851	13.3777	2.75809	2.75437	6.84651	6.88018
MDP0000223010	AT1G16930.1	F-box/RNI-like/FBD-like domains-containing protein	-2.38998	-1.06824	1.31923	0.0510861	0.210601	1	1.05799	1.04957	0.201849	0.201577	0.500539	0.503001
MDP0000788581	AT2G37260.1	WRKY family transcription factor family protein	-0.537065	0.783131	1.31769	0.851796	0.682815	0.813846	0.90117	0.893996	0.621061	0.620225	1.53844	1.54601
MDP0000897676	AT4G35070.1	SBP (S-ribonuclease binding protein) family protein	-1.73185	-0.413294	1.31604	0.186564	0.709047	0.641233	1.63873	1.62568	0.493366	0.492702	1.22074	1.22674
MDP0000339918	AT3G15580.1	Ubiquitin-like superfamily protein	-2.41956	-1.1014	1.31564	5.93e-13	1.41e-05	0.00228531	80.8981	80.2541	15.121	15.1006	37.4035	37.5874
MDP0000163805	AT2G39670.1	Radical SAM superfamily protein	-0.666911	0.650829	1.31523	0.158173	0.0524798	0.00400401	3.84581	3.81519	2.4223	2.41904	5.99012	6.01958
MDP0000934185	AT3G49080.1	Ribosomal protein S5 domain 2-like superfamily protein	-1.46769	-0.150236	1.31495	0.667932	0.959108	0.901787	4.15282	4.11976	1.50149	1.49947	3.71233	3.73058
MDP0000545420	AT2G46270.1	G-box binding factor 3	-2.07128	-0.753933	1.31484	5.15e-09	0.0056511	0.00334297	20.1209	19.9607	4.78773	4.78129	11.8364	11.8946
MDP0000161758	AT2G47770.1	TSPO(outer membrane tryptophan-rich sensory protein)-related	-2.63954	-1.3226	1.31444	0.366853	0.5005	1	1.14824	1.1391	0.184268	0.18402	0.455426	0.457666
MDP0000253144			-3.39494	-2.07809	1.31435	0.378671	0.276932	1	2.77689	2.75479	0.263985	0.26363	0.652412	0.655621
MDP0000256696	AT1G64480.1	calcineurin B-like protein 8	1.57963	2.8953	1.31317	0.0996485	8.03e-05	0.117984	0.499474	0.495498	1.49289	1.49088	3.68651	3.70464
MDP0000359412			1.79769e+308	1.79769e+308	1.31291	1	0.578915	0.992156	0	0	0.789927	0.788864	1.95028	1.95987
MDP0000213574			-0.607966	0.707455	1.31291	1	1	1	0.474215	0.47044	0.311142	0.310723	0.76819	0.771968
MDP0000235322	AT3G26350.1		-1.60983	-0.295464	1.31185	0.0746779	0.717663	0.399571	1.87562	1.86069	0.614524	0.613697	1.51611	1.52357
MDP0000182267	AT3G15580.1	Ubiquitin-like superfamily protein	-0.871483	0.442277	1.31125	0.729564	0.816601	0.804191	2.6503	2.6292	1.44861	1.44666	3.57241	3.58998
MDP0000223943	AT1G31160.1	HISTIDINE TRIAD NUCLEOTIDE-BINDING 2	-3.38326	-2.06969	1.31105	7.14e-05	9.5e-05	0.494137	10.964	10.8767	1.05077	1.04935	2.59095	2.60369
MDP0000716794	AT4G34630.1		-1.07444	0.237877	1.30981	0.0782883	0.673492	0.0805832	7.9816	7.91807	3.7901	3.78499	9.33743	9.38335
MDP0000939266	AT1G14790.1	RNA-dependent RNA polymerase 1	0.088601	1.39981	1.3087	1	1	1	0.407405	0.404162	0.433209	0.432626	1.06645	1.07169
MDP0000250876	AT4G28640.3	indole-3-acetic acid inducible 11	-1.31496	-0.0041726	1.30828	1.14e-09	0.99082	1.6e-08	88.5567	87.8517	35.5942	35.5463	87.598	88.0288
MDP0000387483	AT2G44260.2	Plant protein of unknown function (DUF946)	-1.42904	-0.11837	1.30816	0.140758	0.903847	0.426744	4.74674	4.70895	1.76283	1.76046	4.33802	4.35935
MDP0000138500	AT2G40610.1	expansin A8	-4.85684	-3.54635	1.30798	0.00170025	8.4e-05	1	7.78753	7.72553	0.268748	0.268386	0.661257	0.664509
MDP0000885511	AT3G56710.1	sigma factor binding protein 1	1.16139	2.47163	1.30774	1	0.31281	0.82195	0.341133	0.338417	0.763019	0.761992	1.87711	1.88634
MDP0000395310	AT5G35695.1		-0.604663	0.704253	1.30641	1	1	1	0.598919	0.594151	0.393864	0.393334	0.968051	0.972812
MDP0000125404	AT1G02816.1	Protein of unknown function, DUF538	-1.6664	-0.357806	1.30609	1.37e-07	0.233277	0.000478428	66.7724	66.2409	21.0358	21.0075	51.6911	51.9453
MDP0000305368	AT2G33020.1	receptor like protein 24	-1.40912	-0.100777	1.30583	0.368881	0.947159	0.699721	2.84739	2.82472	1.07216	1.07072	2.63414	2.6471
MDP0000274444	AT3G07640.1		-0.487978	0.819636	1.3051	0.676449	0.260246	0.333957	1.46171	1.45007	1.04223	1.04083	2.55932	2.57191
MDP0000206386	AT1G74310.1	heat shock protein 101	-2.40375	-1.09618	1.30506	0.00515275	0.0639459	0.451312	5.9025	5.85552	1.11541	1.11391	2.73894	2.75241
MDP0000773068	AT2G03060.1	AGAMOUS-like 30	0.349676	1.65589	1.30371	1	1	1	0.288318	0.286023	0.367397	0.366902	0.90131	0.905742
MDP0000456916	AT5G53870.1	early nodulin-like protein 1	-2.18732	-0.881114	1.30369	0	0.000458612	2.47e-07	1267.51	1257.42	278.294	277.92	682.715	686.073
MDP0000919323	AT2G03060.1	AGAMOUS-like 30	-0.877466	0.428565	1.30352	1	1	1	0.461674	0.457998	0.251299	0.250961	0.616417	0.619449
MDP0000526680	AT1G64510.1	Translation elongation factor EF1B/ribosomal protein S6 family protein	-1.71194	-0.406163	1.30327	0.380335	0.803674	0.796608	13.7057	13.5966	4.18363	4.178	10.2603	10.3108
MDP0000948597	AT2G34630.2	geranyl diphosphate synthase 1	-1.08926	0.216492	1.30325	0.30571	0.823271	0.429386	1.09807	1.08933	0.516096	0.515401	1.2657	1.27192
MDP0000222964	AT5G52470.1	fibrillarin 1	0.397536	1.70236	1.30231	0.173955	0	7.2e-08	37.9556	37.6534	49.9972	49.9299	122.537	123.139
MDP0000420378	AT4G01570.1	Tetratricopeptide repeat (TPR)-like superfamily protein	-0.654859	0.649704	1.30205	0.702436	0.582781	0.634228	0.820562	0.81403	0.52117	0.520468	1.27709	1.28337
MDP0000268156	AT1G50320.1	thioredoxin X	-3.33034	-2.02615	1.30168	0.402475	0.416539	1	1.14566	1.13654	0.1139	0.113746	0.279031	0.280403
MDP0000315075	AT4G24890.1	purple acid phosphatase 24	-0.358026	0.945937	1.30145	1	0.804963	0.931259	0.696795	0.691248	0.543661	0.542929	1.33165	1.3382
MDP0000193664	AT1G29380.1	Carbohydrate-binding X8 domain superfamily protein	-0.448714	0.853702	1.29991	1	0.437203	0.607004	0.627026	0.622035	0.45942	0.458801	1.1241	1.12963
MDP0000341029	AT4G28730.1	Glutaredoxin family protein	-1.68826	-0.386167	1.29958	0.00209038	0.413772	0.0920169	18.5899	18.4419	5.76847	5.76071	14.111	14.1804
MDP0000493355	AT1G47710.1	Serine protease inhibitor (SERPIN) family protein	-1.78809	-0.486191	1.29939	1	1	1	0.501387	0.497395	0.145179	0.144984	0.355094	0.356841
MDP0000566117	AT4G20030.1	RNA-binding (RRM/RBD/RNP motifs) family protein	-1.51205	-0.210344	1.2992	0.230679	0.857774	1	0.923859	0.916504	0.323916	0.32348	0.792163	0.796059
MDP0000754128	AT4G36830.1	GNS1/SUR4 membrane protein family	-4.41015	-3.10912	1.29852	2.53e-06	3.14e-08	1	6.01279	5.96493	0.282805	0.282425	0.691299	0.694699
MDP0000493795	AT2G46270.1	G-box binding factor 3	-2.06924	-0.768355	1.29838	1.24e-09	0.00376421	0.00243916	21.796	21.6225	5.19365	5.18666	12.6943	12.7567
MDP0000849234	AT4G00630.1	K+ efflux antiporter 2	-1.33275	-0.0318684	1.29838	0.000892227	0.95089	0.00562969	11.9323	11.8374	4.73726	4.73088	11.5787	11.6357
MDP0000127152	AT1G29330.1	ER lumen protein retaining receptor family protein	-1.67915	-0.378447	1.29819	0.602273	0.884099	0.901467	1.68249	1.6691	0.525387	0.52468	1.28398	1.2903
MDP0000745777	AT5G22510.1	alkaline/neutral invertase	-0.360993	0.93967	1.29815	1	1	1	0.44331	0.439781	0.345173	0.344709	0.843539	0.847687
MDP0000134838	AT5G46700.1	Tetraspanin family protein	-2.76119	-1.46143	1.29724	1	1	1	0.608246	0.603404	0.0897179	0.0895972	0.219115	0.220193
MDP0000234081	AT5G13050.1	5-formyltetrahydrofolate cycloligase	-1.87949	-0.580009	1.29698	0.251465	0.656139	1	1.00544	0.997439	0.273258	0.27289	0.667247	0.670528
MDP0000224339			1.30829	2.6073	1.2965	1	1	1	0.146672	0.145505	0.363231	0.362742	0.886648	0.891008
MDP0000208026	AT3G13235.3	ubiquitin family protein	-0.975862	0.322635	1.29599	0.488643	0.784551	0.593993	6.11618	6.06749	3.10968	3.1055	7.58807	7.62539
MDP0000212941			-0.0618239	1.23667	1.29598	1	0.631422	0.879501	0.65408	0.648873	0.626643	0.6258	1.52909	1.53661
MDP0000927247	AT5G66500.1	Tetratricopeptide repeat (TPR)-like superfamily protein	-2.44929	-1.15089	1.29589	0.00169634	0.0310664	0.387857	2.55004	2.52974	0.466915	0.466287	1.13927	1.14487
MDP0000440829	AT3G10480.1	NAC domain containing protein 50	-1.05018	0.248186	1.29585	0.285132	0.777833	0.370402	1.54141	1.52914	0.744359	0.743357	1.81618	1.82511
MDP0000516216	AT3G02570.1	Mannose-6-phosphate isomerase, type I	-0.728578	0.569664	1.29573	0.492817	0.452873	0.34805	0.866114	0.859219	0.522698	0.521995	1.27523	1.28151
MDP0000770491	AT3G49650.1	P-loop containing nucleoside triphosphate hydrolases superfamily protein	-1.61691	-0.319123	1.29528	0.346616	0.829833	0.753631	3.94286	3.91147	1.2855	1.28377	3.13527	3.15069
MDP0000273144	AT1G56320.1		1.79769e+308	1.79769e+308	1.29479	1	0.00308495	0.520872	0	0	0.527695	0.526985	1.28658	1.29291
MDP0000195409	AT5G41990.1	with no lysine (K) kinase 8	-0.773243	0.52368	1.29441	1	1	1	0.616491	0.611583	0.360709	0.360224	0.879222	0.883546
MDP0000427102	AT4G13510.1	ammonium transporter 1;1	-1.95672	-0.659991	1.29422	0.0960451	0.467699	1	0.993207	0.985301	0.255864	0.25552	0.62358	0.626646
MDP0000202041	AT2G48090.1		-0.378103	0.917602	1.2932	0.745623	0.179087	0.299056	1.25391	1.24393	0.964822	0.963523	2.34975	2.36131
MDP0000645154	AT2G19385.1	zinc ion binding	-1.65613	-0.361714	1.29191	0.180139	0.737086	0.617204	1.56098	1.54856	0.495282	0.494615	1.20515	1.21108
MDP0000793264	AT3G44160.1	Outer membrane OMP85 family protein	-1.94502	-0.653267	1.28925	4.43e-06	0.0447028	0.0222462	17.2624	17.125	4.48323	4.4772	10.8887	10.9423
MDP0000286143	AT3G30210.1	myb domain protein 121	-0.621208	0.669721	1.28842	0.477221	0.254101	0.192319	1.61144	1.59861	1.04764	1.04623	2.54301	2.55552
MDP0000186794	AT1G32990.1	plastid ribosomal protein l11	-2.92081	-1.6303	1.288	0.139518	0.207047	0.847411	3.44486	3.41743	0.454903	0.45429	1.1039	1.10933
MDP0000246689	AT5G25900.1	GA requiring 3	-0.511361	0.778805	1.28766	1	1	1	0.368894	0.365957	0.258801	0.258453	0.627876	0.630964
MDP0000121646	AT1G18600.1	RHOMBOID-like protein 12	-0.565978	0.723641	1.28711	0.676449	0.41786	0.478751	0.84593	0.839196	0.571423	0.570654	1.3858	1.39262
MDP0000165699	AT1G18600.1	RHOMBOID-like protein 12	-0.565978	0.723641	1.28711	0.676449	0.41786	0.478751	0.84593	0.839196	0.571423	0.570654	1.3858	1.39262
MDP0000276365	AT1G78560.1	Sodium Bile acid symporter family	-1.96505	-0.676071	1.28647	0.186221	0.555555	1	0.972143	0.964405	0.248995	0.24866	0.603589	0.606558
MDP0000476182	AT5G20280.1	sucrose phosphate synthase 1F	-2.04992	-0.761742	1.28567	0.618292	0.804938	1	1.48721	1.47537	0.359157	0.358674	0.870151	0.87443
MDP0000355964			-1.21201	0.0761587	1.28566	0.703019	0.979478	0.885688	1.43307	1.42166	0.618609	0.617776	1.49873	1.5061
MDP0000169446	AT3G51150.2	ATP binding microtubule motor family protein	-1.26807	0.0194415	1.285	0.000203925	0.967717	0.000870729	2.76791	2.74587	1.14928	1.14773	2.78313	2.79681
MDP0000655622	AT1G26520.1	Cobalamin biosynthesis CobW-like protein	-1.13433	0.15302	1.28484	0.641845	0.942834	1	0.959033	0.951398	0.436885	0.436296	1.05785	1.06306
MDP0000228439	AT4G05120.1	Major facilitator superfamily protein	-1.33179	-0.0445917	1.28469	0.544681	0.983548	0.812566	1.2469	1.23698	0.495362	0.494695	1.19933	1.20523
MDP0000224712	AT1G47270.1	tubby like protein 6	0.10246	1.38863	1.28366	1	0.310409	0.705921	0.601656	0.596867	0.64594	0.64507	1.56277	1.57046
MDP0000557876	AT4G21710.1	DNA-directed RNA polymerase family protein	-0.655803	0.630172	1.28347	1	1	1	0.413958	0.410663	0.262748	0.262395	0.635603	0.638729
MDP0000224848	AT4G32272.1	Nucleotide/sugar transporter family protein	-2.30901	-1.02509	1.28141	0	3.25e-07	2.74e-05	41.5878	41.2567	8.39236	8.38106	20.2726	20.3723
MDP0000936159	AT1G19140.1		-1.97592	-0.692401	1.28101	0.0170437	0.274589	0.403483	3.57351	3.54507	0.908416	0.907193	2.19377	2.20456
MDP0000588672	AT2G32400.1	glutamate receptor 5	-1.24322	0.0390983	1.27981	1	1	1	0.39893	0.395754	0.168519	0.168292	0.406626	0.408626
MDP0000852273	AT2G17525.1	Pentatricopeptide repeat (PPR) superfamily protein	-0.932386	0.349531	1.27941	1	1	1	0.587862	0.583182	0.308034	0.30762	0.74306	0.746714
MDP0000906869			-0.911099	0.37031	1.2789	0.000392479	0.111011	1.22e-06	430.515	427.088	228.939	228.631	552.067	554.782
MDP0000179808	AT5G55050.1	GDSL-like Lipase/Acylhydrolase superfamily protein	-1.3236	-0.0426248	1.27847	0.0881904	0.960629	0.273993	2.42269	2.4034	0.96795	0.966647	2.33343	2.34491
MDP0000087056	AT5G48370.2	Thioesterase/thiol ester dehydrase-isomerase superfamily protein	-5.03805	-3.75832	1.27722	1.05e-07	3.08e-11	1	10.4871	10.4036	0.319191	0.318761	0.768802	0.772583
MDP0000197244	AT1G08970.1	nuclear factor Y, subunit C9	-1.75087	-0.471584	1.27678	0.293576	0.732339	0.759053	10.8226	10.7364	3.21562	3.21129	7.7428	7.78088
MDP0000563616	AT4G35470.1	plant intracellular ras group-related LRR 4	0.32858	1.60698	1.2759	1	1	1	0.273492	0.271315	0.343444	0.342982	0.826464	0.830528
MDP0000271480	AT3G11210.1	SGNH hydrolase-type esterase superfamily protein	-0.903148	0.37495	1.27559	0.0967493	0.403514	0.0382536	7.08057	7.02421	3.78611	3.78102	9.10895	9.15375
[truncated: 35,789 more rows]
